# Supplementary material for: Comparative proteomic analysis of okra (Abelmoschus esculentus L.) seedlings under salt stress
Source: BMC Genomics. 2019 May 16;20:381. doi: 10.1186/s12864-019-5737-7 (PMC6521433; doi:10.1186/s12864-019-5737-7)
Supplement: Supplementary file 1 — Table S1. The primer sequences for qRT-PCR. (XLSX 10 kb) [file 12864_2019_5737_MOESM1_ESM.xlsx]

## Sheet: Sheet1
Table S1 The primer sequences for qRT-PCR.
Gene Description	gene ID	Up	Down
Catalase	CL1184.Contig9_All	AGTGAAGTTTTACACCCGAGA	TGTCTGTAATCTTGCGGAAC
HSP20-like chaperone	CL4505.Contig1_All	ACTCCTCCACGCTCTACACCA	CAACAGCACGTTACCATCCTC
PR10-5-like protein	CL5745.Contig5_All	TCATGCAATCAAGAGCGTT	TTCAGTAAAAGTGGAATCCCC
Hsp90	Unigene22718_All	AAAGAATCATGAAGGCCCAAG	TCAGAATCAGCCTCAGCATCG
HSP20-like chaperone	Unigene58443_All	CTTTTGTCAACACCCGCATC	TTCCCACTGCTACGCTCCA
major latex-like protein	Unigene88386_All	TCCGTCTCTTCGTTTATGCC	ACCAATTAATCAAGCTCGACT
ACTIN	CL25873.Contig1_All	GTATTATTGCAAAAGATGGC	CATCCCAACCATAACACCAG
