# Supplementary material for: Comparative proteomic analysis of okra (Abelmoschus esculentus L.) seedlings under salt stress
Source: BMC Genomics. 2019 May 16;20:381. doi: 10.1186/s12864-019-5737-7 (PMC6521433; doi:10.1186/s12864-019-5737-7)
Supplement: Supplementary file 4 — Table S3. The detail information of all identified peptides. (XLSX 1618 kb) [file 12864_2019_5737_MOESM4_ESM.xlsx]

## Sheet: Sheet1
Table S4 The detail information of DEPs
Protein accession	Protein description	NaCl/CK Ratio	Regulated Type	P value	MW [kDa]	Score	Coverage [%]	Peptides	PSMs	Subcellular localization	Biological Process	Cellular Component	Molecular Function	KEGG KO No.	KEGG Gene	KEGG pathway	IPR ID	Domain description
CL3836.Contig8_All	"53 1249 minus strand PREDICTED: protochlorophyllide reductase, chloroplastic-like [Cucumis sativus] >gi|449530269|ref|XP_004172118.1| PREDICTED: protochlorophyllide reductase, chloroplastic-like [Cucumis sativus]"	0.566	Q1	2.1678e-06	43.363	28.27	33.8	13	19	chloroplast	GO:0044699 single-organism process; GO:0008152 metabolic process; GO:0055114 oxidation-reduction process; GO:0044710 single-organism metabolic process;		GO:0016627 oxidoreductase activity, acting on the CH-CH group of donors; GO:0016628 oxidoreductase activity, acting on the CH-CH group of donors, NAD or NADP as acceptor; GO:0003824 catalytic activity; GO:0016630 protochlorophyllide reductase activity; GO:0016491 oxidoreductase activity;	K00218	por; protochlorophyllide reductase [EC:1.3.1.33]	fve00860 Porphyrin and chlorophyll metabolism - Fragaria vesca (woodland strawberry); fve01110 Biosynthesis of secondary metabolites - Fragaria vesca (woodland strawberry); fve01100 Metabolic pathways - Fragaria vesca (woodland strawberry);	IPR016040;	NAD(P)-binding domain;
Unigene2786_All	520 2934 minus strand sucrose synthase Sus1 [Gossypium mustelinum] >gi|345104487|gb|AEN71065.1| sucrose synthase Sus1 [Gossypium darwinii] >gi|345104495|gb|AEN71069.1| sucrose synthase Sus1 [Gossypium barbadense var. brasiliense] >gi|345104499|gb|AEN71071.1| sucrose synthase Sus1 [Gossypium barbadense var. peruvianum] >gi|345104503|gb|AEN71073.1| sucrose synthase Sus1 [Gossypium hirsutum subsp. l…	0.553	Q1	0.0085637	92.594	58.418	42.2	30	45	cytoplasm	GO:0044723 single-organism carbohydrate metabolic process; GO:0008152 metabolic process; GO:0005985 sucrose metabolic process; GO:0044262 cellular carbohydrate metabolic process; GO:0044710 single-organism metabolic process; GO:0044763 single-organism cellular process; GO:0044699 single-organism process; GO:0009311 oligosaccharide metabolic process; GO:0005984 disaccharide metabolic process; GO:0…		GO:0016758 transferase activity, transferring hexosyl groups; GO:0003824 catalytic activity; GO:0035251 UDP-glucosyltransferase activity; GO:0008194 UDP-glycosyltransferase activity; GO:0046527 glucosyltransferase activity; GO:0016757 transferase activity, transferring glycosyl groups; GO:0016157 sucrose synthase activity; GO:0016740 transferase activity;	K00695	E2.4.1.13; sucrose synthase [EC:2.4.1.13]	fve00500 Starch and sucrose metabolism - Fragaria vesca (woodland strawberry); fve01100 Metabolic pathways - Fragaria vesca (woodland strawberry);	IPR000368; IPR001296;	Sucrose synthase; Glycosyl transferase, family 1;
Unigene5678_All	46 840 hypothetical protein ARALYDRAFT_318289 [Arabidopsis lyrata subsp. lyrata] >gi|297330912|gb|EFH61331.1| hypothetical protein ARALYDRAFT_318289 [Arabidopsis lyrata subsp. lyrata]	0.607	Q1	0.020141	30.431	6.2063	2.6	1	1	chloroplast			GO:0097159 organic cyclic compound binding; GO:1901363 heterocyclic compound binding; GO:0005488 binding; GO:0003676 nucleic acid binding;	K18416			IPR012337; IPR013520;	Ribonuclease H-like domain; Exonuclease, RNase T/DNA polymerase III;
CL26179.Contig17_All	"129 1049 minus strand ribonucleoprotein, chloroplast, putative [Ricinus communis] >gi|223550401|gb|EEF51888.1| ribonucleoprotein, chloroplast, putative [Ricinus communis]"	0.666	Q1	0.034097	33.313	15.04	23.8	5	11	chloroplast			GO:0097159 organic cyclic compound binding; GO:1901363 heterocyclic compound binding; GO:1901265 nucleoside phosphate binding; GO:0005488 binding; GO:0003676 nucleic acid binding; GO:0000166 nucleotide binding; GO:0036094 small molecule binding;				IPR000504; IPR012677;	RNA recognition motif domain; Nucleotide-binding alpha-beta plait domain;
Unigene55082_All	13 375 minus strand unnamed protein product [Thellungiella halophila]	0.542	Q1	0.000162868	13.031	11.416	19.8	2	2	chloroplast	GO:0044699 single-organism process; GO:0008152 metabolic process; GO:0055114 oxidation-reduction process; GO:0044710 single-organism metabolic process;		GO:0003824 catalytic activity; GO:0016491 oxidoreductase activity;	K00231	PPOX; protoporphyrinogen/coproporphyrinogen III oxidase [EC:1.3.3.4 1.3.3.15]	fve00860 Porphyrin and chlorophyll metabolism - Fragaria vesca (woodland strawberry); fve01110 Biosynthesis of secondary metabolites - Fragaria vesca (woodland strawberry); fve01100 Metabolic pathways - Fragaria vesca (woodland strawberry);	IPR002937; IPR016040; IPR023753;	Amine oxidase; NAD(P)-binding domain; FAD/NAD(P)-binding domain;
CL11379.Contig2_All	70 522 conserved hypothetical protein [Ricinus communis] >gi|223550842|gb|EEF52328.1| conserved hypothetical protein [Ricinus communis]	0.623	Q1	0.0106153	15.948	12.157	17.9	2	2	nucleus							IPR025265;	WPP domain;
CL23428.Contig2_All	"70 1740 minus strand Patellin-3, putative [Ricinus communis] >gi|223535296|gb|EEF36972.1| Patellin-3, putative [Ricinus communis]"	0.612	Q1	0.0003833	63.053	19.991	9.2	6	9	nucleus	GO:0006810 transport; GO:0051179 localization; GO:0051234 establishment of localization;	GO:0016020 membrane; GO:0005622 intracellular; GO:0044464 cell part; GO:0044425 membrane part; GO:0031224 intrinsic component of membrane; GO:0005623 cell; GO:0016021 integral component of membrane;	GO:0005215 transporter activity;				IPR001251; IPR009038; IPR011074;	CRAL-TRIO lipid binding domain; GOLD domain; CRAL/TRIO, N-terminal domain;
CL5563.Contig7_All	69 413 minus strand glycine-rich RNA-binding protein [Gossypium hirsutum]	0.586	Q1	3.7954e-05	11.983	29.453	54.8	5	17	nucleus			GO:0097159 organic cyclic compound binding; GO:1901363 heterocyclic compound binding; GO:1901265 nucleoside phosphate binding; GO:0005488 binding; GO:0003676 nucleic acid binding; GO:0000166 nucleotide binding; GO:0036094 small molecule binding;				IPR000504; IPR012677;	RNA recognition motif domain; Nucleotide-binding alpha-beta plait domain;
Unigene36914_All	"172 774 minus strand PREDICTED: glucan endo-1,3-beta-glucosidase-like protein 3 [Vitis vinifera] >gi|297733880|emb|CBI15127.3| unnamed protein product [Vitis vinifera]"	0.663	Q1	0.00047675	20.445	7.448	5	1	1	extracellular							IPR012946;	X8 domain;
CL7045.Contig4_All	379 2175 plastid ATP/ADP transport protein 2 [Manihot esculenta]	0.618	Q1	4.2091e-05	65.504	26.302	6.8	4	6	chloroplast	GO:0006810 transport; GO:0051179 localization; GO:0051234 establishment of localization;	GO:0031224 intrinsic component of membrane; GO:0016020 membrane; GO:0016021 integral component of membrane; GO:0044425 membrane part;	GO:0015216 purine nucleotide transmembrane transporter activity; GO:1901265 nucleoside phosphate binding; GO:0000295 adenine nucleotide transmembrane transporter activity; GO:0022892 substrate-specific transporter activity; GO:0005471 ATP:ADP antiporter activity; GO:0015297 antiporter activity; GO:0022891 substrate-specific transmembrane transporter activity; GO:0099516 ion antiporter activity; G…	K03301			IPR020846;	Major facilitator superfamily domain;
Unigene47856_All	27 923 predicted protein [Populus trichocarpa] >gi|222872207|gb|EEF09338.1| predicted protein [Populus trichocarpa]	0.605	Q1	0.00027928	33.475	12.793	3.7	1	1	vacuolar membrane	GO:0006508 proteolysis; GO:0008152 metabolic process; GO:0043170 macromolecule metabolic process; GO:0019538 protein metabolic process; GO:0044238 primary metabolic process; GO:0071704 organic substance metabolic process;	GO:0031012 extracellular matrix; GO:0044421 extracellular region part; GO:0005576 extracellular region;	GO:0004175 endopeptidase activity; GO:0004222 metalloendopeptidase activity; GO:0008233 peptidase activity; GO:0046914 transition metal ion binding; GO:0003824 catalytic activity; GO:0005488 binding; GO:0043167 ion binding; GO:0043169 cation binding; GO:0046872 metal ion binding; GO:0070011 peptidase activity, acting on L-amino acid peptides; GO:0016787 hydrolase activity; GO:0008237 metallopepti…	K01402			IPR001818; IPR002477; IPR024079; IPR033739; IPR006026;	Peptidase M10, metallopeptidase; Peptidoglycan binding-like; Metallopeptidase, catalytic domain; Peptidase M10A, catalytic domain; Peptidase, metallopeptidase;
CL21465.Contig4_All	198 512 unknown [Lotus japonicus]	0.642	Q1	3.1654e-06	11.89	7.6408	34.3	3	6	cytoplasm							IPR013097; IPR011008;	Stress responsive alpha-beta barrel; Dimeric alpha-beta barrel;
Unigene2781_All	81 2495 sucrose synthase Sus1 [Gossypium mustelinum] >gi|345104487|gb|AEN71065.1| sucrose synthase Sus1 [Gossypium darwinii] >gi|345104495|gb|AEN71069.1| sucrose synthase Sus1 [Gossypium barbadense var. brasiliense] >gi|345104499|gb|AEN71071.1| sucrose synthase Sus1 [Gossypium barbadense var. peruvianum] >gi|345104503|gb|AEN71073.1| sucrose synthase Sus1 [Gossypium hirsutum subsp. latifolium]	0.65	Q1	8.0364e-05	92.781	296.64	40.2	30	51	cytoplasm	GO:0044723 single-organism carbohydrate metabolic process; GO:0008152 metabolic process; GO:0005985 sucrose metabolic process; GO:0044262 cellular carbohydrate metabolic process; GO:0044710 single-organism metabolic process; GO:0044763 single-organism cellular process; GO:0044699 single-organism process; GO:0009311 oligosaccharide metabolic process; GO:0005984 disaccharide metabolic process; GO:0…		GO:0016758 transferase activity, transferring hexosyl groups; GO:0003824 catalytic activity; GO:0035251 UDP-glucosyltransferase activity; GO:0008194 UDP-glycosyltransferase activity; GO:0046527 glucosyltransferase activity; GO:0016757 transferase activity, transferring glycosyl groups; GO:0016157 sucrose synthase activity; GO:0016740 transferase activity;	K00695	E2.4.1.13; sucrose synthase [EC:2.4.1.13]	fve00500 Starch and sucrose metabolism - Fragaria vesca (woodland strawberry); fve01100 Metabolic pathways - Fragaria vesca (woodland strawberry);	IPR000368; IPR001296;	Sucrose synthase; Glycosyl transferase, family 1;
Unigene42480_All	246 1826 predicted protein [Populus trichocarpa] >gi|222849444|gb|EEE86991.1| predicted protein [Populus trichocarpa]	0.626	Q1	0.00063944	58.669	5.8675	8.2	5	8	chloroplast	GO:0016051 carbohydrate biosynthetic process; GO:0000271 polysaccharide biosynthetic process; GO:0044042 glucan metabolic process; GO:0044699 single-organism process; GO:0009058 biosynthetic process; GO:0006112 energy reserve metabolic process; GO:0044237 cellular metabolic process; GO:0044264 cellular polysaccharide metabolic process; GO:0071704 organic substance metabolic process; GO:0008152 me…		GO:0008878 glucose-1-phosphate adenylyltransferase activity; GO:0016779 nucleotidyltransferase activity; GO:0003824 catalytic activity; GO:0016740 transferase activity; GO:0016772 transferase activity, transferring phosphorus-containing groups; GO:0070566 adenylyltransferase activity;	K00975	glgC; glucose-1-phosphate adenylyltransferase [EC:2.7.7.27]	fve00500 Starch and sucrose metabolism - Fragaria vesca (woodland strawberry); fve01110 Biosynthesis of secondary metabolites - Fragaria vesca (woodland strawberry); fve00520 Amino sugar and nucleotide sugar metabolism - Fragaria vesca (woodland strawberry); fve01100 Metabolic pathways - Fragaria vesca (woodland strawberry);	IPR011004; IPR005835; IPR029044;	Trimeric LpxA-like; Nucleotidyl transferase domain; Nucleotide-diphospho-sugar transferases;
CL1922.Contig21_All	147 1130 minus strand fructokinase [Gossypium hirsutum]	0.62	Q1	2.0775e-05	35.117	31.882	40.5	10	19	cytoplasm	GO:0044723 single-organism carbohydrate metabolic process; GO:0008152 metabolic process; GO:0044710 single-organism metabolic process; GO:0044281 small molecule metabolic process; GO:0005996 monosaccharide metabolic process; GO:0044699 single-organism process; GO:0044238 primary metabolic process; GO:0005975 carbohydrate metabolic process; GO:0019321 pentose metabolic process; GO:0006014 D-ribose…		GO:0019200 carbohydrate kinase activity; GO:0016301 kinase activity; GO:0016773 phosphotransferase activity, alcohol group as acceptor; GO:0003824 catalytic activity; GO:0004747 ribokinase activity; GO:0016740 transferase activity; GO:0016772 transferase activity, transferring phosphorus-containing groups;	K00847	E2.7.1.4; fructokinase [EC:2.7.1.4]	fve00500 Starch and sucrose metabolism - Fragaria vesca (woodland strawberry); fve00520 Amino sugar and nucleotide sugar metabolism - Fragaria vesca (woodland strawberry); fve01100 Metabolic pathways - Fragaria vesca (woodland strawberry); fve00051 Fructose and mannose metabolism - Fragaria vesca (woodland strawberry);	IPR011611; IPR029056;	Carbohydrate kinase PfkB; Ribokinase-like;
CL7235.Contig1_All	358 3378 predicted protein [Populus trichocarpa] >gi|222863699|gb|EEF00830.1| predicted protein [Populus trichocarpa]	0.662	Q1	0.00076347	112.18	-2	1.3	1	1	chloroplast	GO:0008152 metabolic process; GO:0032446 protein modification by small protein conjugation; GO:0016567 protein ubiquitination; GO:0044260 cellular macromolecule metabolic process; GO:0044267 cellular protein metabolic process; GO:0006464 cellular protein modification process; GO:0043170 macromolecule metabolic process; GO:0019538 protein metabolic process; GO:0070647 protein modification by small…		GO:0005515 protein binding; GO:0019787 ubiquitin-like protein transferase activity; GO:0003824 catalytic activity; GO:0016740 transferase activity; GO:0005488 binding; GO:0004842 ubiquitin-protein transferase activity;				IPR003613; IPR013083; IPR011989; IPR016024;	U box domain; Zinc finger, RING/FYVE/PHD-type; Armadillo-like helical; Armadillo-type fold;
CL21465.Contig3_All	208 510 PREDICTED: uncharacterized protein At5g22580-like isoform 1 [Cucumis sativus] >gi|449456100|ref|XP_004145788.1| PREDICTED: uncharacterized protein At5g22580-like isoform 2 [Cucumis sativus] >gi|449456102|ref|XP_004145789.1| PREDICTED: uncharacterized protein At5g22580-like isoform 3 [Cucumis sativus] >gi|449496254|ref|XP_004160085.1| PREDICTED: uncharacterized protein At5g22580-like isofo…	0.537	Q1	0.000117701	11.443	39.885	43.6	4	7	cytoplasm							IPR013097; IPR011008;	Stress responsive alpha-beta barrel; Dimeric alpha-beta barrel;
CL3836.Contig7_All	"331 1527 minus strand PREDICTED: protochlorophyllide reductase, chloroplastic-like [Cucumis sativus] >gi|449530269|ref|XP_004172118.1| PREDICTED: protochlorophyllide reductase, chloroplastic-like [Cucumis sativus]"	0.594	Q1	3.9324e-05	43.167	24.831	31.8	12	19	chloroplast	GO:0044699 single-organism process; GO:0008152 metabolic process; GO:0055114 oxidation-reduction process; GO:0044710 single-organism metabolic process;		GO:0016627 oxidoreductase activity, acting on the CH-CH group of donors; GO:0016628 oxidoreductase activity, acting on the CH-CH group of donors, NAD or NADP as acceptor; GO:0003824 catalytic activity; GO:0016630 protochlorophyllide reductase activity; GO:0016491 oxidoreductase activity;	K00218	por; protochlorophyllide reductase [EC:1.3.1.33]	fve00860 Porphyrin and chlorophyll metabolism - Fragaria vesca (woodland strawberry); fve01110 Biosynthesis of secondary metabolites - Fragaria vesca (woodland strawberry); fve01100 Metabolic pathways - Fragaria vesca (woodland strawberry);	IPR016040;	NAD(P)-binding domain;
CL22975.Contig3_All	45 1154 minus strand hypothetical protein PRUPE_ppa007492mg [Prunus persica]	0.601	Q1	0.0164001	41.825	7.0825	3.8	1	1	cytoplasm			GO:0016741 transferase activity, transferring one-carbon groups; GO:0008168 methyltransferase activity; GO:0003824 catalytic activity; GO:0016740 transferase activity;				IPR029063;	S-adenosyl-L-methionine-dependent methyltransferase;
CL2055.Contig26_All	852 2114 conserved hypothetical protein [Ricinus communis] >gi|223532288|gb|EEF34090.1| conserved hypothetical protein [Ricinus communis]	0.643	Q1	0.00036345	46.977	25.605	9.5	4	4	plasma membrane
Unigene37040_All	378 1532 conserved hypothetical protein [Ricinus communis] >gi|223543069|gb|EEF44604.1| conserved hypothetical protein [Ricinus communis]	0.55	Q1	5.5733e-05	41.765	5.9013	14	5	8	chloroplast							IPR006946;	Domain of unknown function DUF642;
CL26567.Contig9_All	"66 899 minus strand ribonucleoprotein, chloroplast, putative [Ricinus communis] >gi|223541388|gb|EEF42939.1| ribonucleoprotein, chloroplast, putative [Ricinus communis]"	0.492	Q1	2.0541e-05	30.149	17.841	34.9	9	21	chloroplast			GO:0097159 organic cyclic compound binding; GO:1901363 heterocyclic compound binding; GO:1901265 nucleoside phosphate binding; GO:0005488 binding; GO:0003676 nucleic acid binding; GO:0000166 nucleotide binding; GO:0036094 small molecule binding;	K11294			IPR000504; IPR012677;	RNA recognition motif domain; Nucleotide-binding alpha-beta plait domain;
CL14536.Contig10_All	20 2344 minus strand predicted protein [Populus trichocarpa] >gi|222850124|gb|EEE87671.1| predicted protein [Populus trichocarpa]	0.595	Q1	3.7344e-05	81.737	59.025	10.2	8	9	chloroplast	GO:0006508 proteolysis; GO:0008152 metabolic process; GO:0043170 macromolecule metabolic process; GO:0019538 protein metabolic process; GO:0044238 primary metabolic process; GO:0071704 organic substance metabolic process;		GO:0004252 serine-type endopeptidase activity; GO:0004175 endopeptidase activity; GO:0008233 peptidase activity; GO:0003824 catalytic activity; GO:0017171 serine hydrolase activity; GO:0008236 serine-type peptidase activity; GO:0070011 peptidase activity, acting on L-amino acid peptides; GO:0016787 hydrolase activity;				IPR003137; IPR034197; IPR000209; IPR010259;	PA domain; Cucumisin-like catalytic domain; Peptidase S8/S53 domain; Peptidase S8 propeptide/proteinase inhibitor I9;
CL1365.Contig2_All	65 865 minus strand hypothetical protein PRUPE_ppa009666mg [Prunus persica]	0.589	Q1	0.000176696	29.604	11.702	7.1	2	2	nucleus	GO:0033554 cellular response to stress; GO:0051716 cellular response to stimulus; GO:0006260 DNA replication; GO:0006725 cellular aromatic compound metabolic process; GO:0006950 response to stress; GO:0006259 DNA metabolic process; GO:1901360 organic cyclic compound metabolic process; GO:0006807 nitrogen compound metabolic process; GO:0009058 biosynthetic process; GO:0044238 primary metabolic pro…	GO:0043226 organelle; GO:0043231 intracellular membrane-bounded organelle; GO:0043229 intracellular organelle; GO:0005634 nucleus; GO:0044464 cell part; GO:0005622 intracellular; GO:0044424 intracellular part; GO:0043227 membrane-bounded organelle; GO:0005623 cell;	GO:0097159 organic cyclic compound binding; GO:1901363 heterocyclic compound binding; GO:0003677 DNA binding; GO:0005488 binding; GO:0003676 nucleic acid binding;	K10739	RFA2; replication factor A2	fve03420 Nucleotide excision repair - Fragaria vesca (woodland strawberry); fve03430 Mismatch repair - Fragaria vesca (woodland strawberry); fve03030 DNA replication - Fragaria vesca (woodland strawberry); fve03440 Homologous recombination - Fragaria vesca (woodland strawberry);	IPR011991; IPR012340; IPR004365; IPR014892;	Winged helix-turn-helix DNA-binding domain; Nucleic acid-binding, OB-fold; OB-fold nucleic acid binding domain, AA-tRNA synthetase-type; Replication protein A, C-terminal;
CL10185.Contig4_All	91 609 cyclophilin [Gossypium hirsutum]	0.633	Q1	0.00112486	18.44	5.8595	30.1	4	15	cytoplasm	GO:0044267 cellular protein metabolic process; GO:0044238 primary metabolic process; GO:0018208 peptidyl-proline modification; GO:0000413 protein peptidyl-prolyl isomerization; GO:0044237 cellular metabolic process; GO:0071704 organic substance metabolic process; GO:0006457 protein folding; GO:0018193 peptidyl-amino acid modification; GO:0008152 metabolic process; GO:0044260 cellular macromolecul…		GO:0003755 peptidyl-prolyl cis-trans isomerase activity; GO:0016853 isomerase activity; GO:0003824 catalytic activity; GO:0016859 cis-trans isomerase activity;	K01802			IPR002130; IPR029000;	Cyclophilin-type peptidyl-prolyl cis-trans isomerase domain; Cyclophilin-like domain;
Unigene95207_All	187 726 minus strand PREDICTED: uncharacterized protein LOC101314921 [Fragaria vesca subsp. vesca]	0.64	Q1	0.00114146	19.464	6.1362	5.6	1	1	vacuolar membrane
CL4388.Contig13_All	132 1007 PREDICTED: probable xyloglucan endotransglucosylase/hydrolase protein 32-like [Glycine max]	0.619	Q1	3.7193e-05	33.602	49.251	16.1	6	7	chloroplast	GO:0044085 cellular component biogenesis; GO:0006073 cellular glucan metabolic process; GO:0044036 cell wall macromolecule metabolic process; GO:0044042 glucan metabolic process; GO:0005975 carbohydrate metabolic process; GO:0044238 primary metabolic process; GO:0044237 cellular metabolic process; GO:0010410 hemicellulose metabolic process; GO:0044264 cellular polysaccharide metabolic process; GO…	GO:0048046 apoplast; GO:0030312 external encapsulating structure; GO:0044464 cell part; GO:0071944 cell periphery; GO:0005618 cell wall; GO:0005623 cell; GO:0005576 extracellular region;	GO:0016762 xyloglucan:xyloglucosyl transferase activity; GO:0016758 transferase activity, transferring hexosyl groups; GO:0003824 catalytic activity; GO:0016798 hydrolase activity, acting on glycosyl bonds; GO:0004553 hydrolase activity, hydrolyzing O-glycosyl compounds; GO:0016757 transferase activity, transferring glycosyl groups; GO:0016787 hydrolase activity; GO:0016740 transferase activity;	K08235			IPR010713; IPR013320; IPR000757;	Xyloglucan endo-transglycosylase, C-terminal; Concanavalin A-like lectin/glucanase domain; Glycoside hydrolase family 16;
CL27581.Contig6_All	"267 1880 transferase, transferring glycosyl groups, putative [Ricinus communis] >gi|223533180|gb|EEF34937.1| transferase, transferring glycosyl groups, putative [Ricinus communis]"	0.637	Q1	2.725e-06	61.975	22.469	5.9	3	6	plasma membrane				K13680			IPR029044;	Nucleotide-diphospho-sugar transferases;
Unigene79020_All	80 904 minus strand histone H1 [Populus trichocarpa] >gi|222843795|gb|EEE81342.1| histone H1 [Populus trichocarpa]	0.663	Q1	0.0002435	28.689	25.079	15.3	5	7	nucleus	GO:0044085 cellular component biogenesis; GO:0016043 cellular component organization; GO:0034728 nucleosome organization; GO:0034622 cellular macromolecular complex assembly; GO:0006333 chromatin assembly or disassembly; GO:0043933 macromolecular complex subunit organization; GO:0065004 protein-DNA complex assembly; GO:0006323 DNA packaging; GO:0006334 nucleosome assembly; GO:0051276 chromosome o…	GO:0043229 intracellular organelle; GO:0043232 intracellular non-membrane-bounded organelle; GO:0044446 intracellular organelle part; GO:0032991 macromolecular complex; GO:0044424 intracellular part; GO:0005623 cell; GO:0044422 organelle part; GO:0044427 chromosomal part; GO:0000786 nucleosome; GO:0043228 non-membrane-bounded organelle; GO:0043231 intracellular membrane-bounded organelle; GO:0043…	GO:0097159 organic cyclic compound binding; GO:1901363 heterocyclic compound binding; GO:0003677 DNA binding; GO:0005488 binding; GO:0003676 nucleic acid binding;	K11275			IPR011991; IPR005818;	Winged helix-turn-helix DNA-binding domain; Linker histone H1/H5, domain H15;
Unigene2264_All	"412 2181 multicopper oxidase, putative [Ricinus communis] >gi|223527702|gb|EEF29809.1| multicopper oxidase, putative [Ricinus communis]"	0.659	Q1	2.4236e-05	66.236	56.83	10.3	6	9	plasma membrane	GO:0044699 single-organism process; GO:0008152 metabolic process; GO:0055114 oxidation-reduction process; GO:0044710 single-organism metabolic process;		GO:0046914 transition metal ion binding; GO:0003824 catalytic activity; GO:0005488 binding; GO:0043167 ion binding; GO:0046872 metal ion binding; GO:0043169 cation binding; GO:0005507 copper ion binding; GO:0016491 oxidoreductase activity;				IPR034273; IPR011706; IPR008972; IPR011707; IPR001117;	Ascorbate oxidase homologue, first cupredoxin domain; Multicopper oxidase, type 2; Cupredoxin; Multicopper oxidase, type 3; Multicopper oxidase, type 1;
CL14682.Contig3_All	101 484 minus strand putative chaperon P13.9 [Castanea sativa]	0.644	Q1	5.9716e-05	13.729	6.518	8.6	1	1	extracellular			GO:0005515 protein binding; GO:0051082 unfolded protein binding; GO:0031072 heat shock protein binding; GO:0005488 binding;				IPR001305;	Heat shock protein DnaJ, cysteine-rich domain;
Unigene97426_All	3 173 glycine-rich RNA-binding protein [Gossypium hirsutum]	0.648	Q1	0.00112079	5.4224	11.244	33.3	2	2	cytoplasm
Unigene4961_All	47 751 minus strand predicted protein [Populus trichocarpa] >gi|222837243|gb|EEE75622.1| predicted protein [Populus trichocarpa]	0.661	Q1	0.000104359	25.669	31.826	9.8	2	3	extracellular							IPR002902;	Gnk2-homologous domain;
CL12852.Contig1_All	265 1995 1-deoxy-D-xylulose 5-phosphate synthase [Gossypium barbadense]	0.751	Q2	0.0047607	62.508	7.5215	2.3	1	1	chloroplast	GO:0006720 isoprenoid metabolic process; GO:0044711 single-organism biosynthetic process; GO:0044763 single-organism cellular process; GO:0044699 single-organism process; GO:0009058 biosynthetic process; GO:0044255 cellular lipid metabolic process; GO:0044238 primary metabolic process; GO:1901576 organic substance biosynthetic process; GO:0044237 cellular metabolic process; GO:0044249 cellular bi…		GO:0008661 1-deoxy-D-xylulose-5-phosphate synthase activity; GO:0003824 catalytic activity; GO:0016740 transferase activity; GO:0016744 transferase activity, transferring aldehyde or ketonic groups;	K01662	dxs; 1-deoxy-D-xylulose-5-phosphate synthase [EC:2.2.1.7]	fve01110 Biosynthesis of secondary metabolites - Fragaria vesca (woodland strawberry); fve00900 Terpenoid backbone biosynthesis - Fragaria vesca (woodland strawberry); fve01100 Metabolic pathways - Fragaria vesca (woodland strawberry); fve00730 Thiamine metabolism - Fragaria vesca (woodland strawberry);	IPR005474; IPR005475; IPR029061;	Transketolase, N-terminal; Transketolase-like, pyrimidine-binding domain; Thiamin diphosphate-binding fold;
Unigene71848_All	"81 1118 minus strand zinc finger protein, putative [Ricinus communis] >gi|223534273|gb|EEF35987.1| zinc finger protein, putative [Ricinus communis]"	0.762	Q2	3.7785e-05	38.32	37.154	13	4	4	extracellular			GO:0016787 hydrolase activity; GO:0003824 catalytic activity; GO:0016788 hydrolase activity, acting on ester bonds;				IPR001087; IPR013830;	GDSL lipase/esterase; SGNH hydrolase-type esterase domain;
CL3184.Contig56_All	232 2139 minus strand NADP-dependent malic protein [Ricinus communis]	0.751	Q2	0.00148284	70.073	76.52	9.7	5	6	chloroplast	GO:0043648 dicarboxylic acid metabolic process; GO:0008152 metabolic process; GO:0055114 oxidation-reduction process; GO:0044710 single-organism metabolic process; GO:0006108 malate metabolic process; GO:0044281 small molecule metabolic process; GO:0019752 carboxylic acid metabolic process; GO:0044763 single-organism cellular process; GO:0044699 single-organism process; GO:0006082 organic acid me…		GO:0004471 malate dehydrogenase (decarboxylating) (NAD+) activity; GO:1901265 nucleoside phosphate binding; GO:0000166 nucleotide binding; GO:0048037 cofactor binding; GO:0016491 oxidoreductase activity; GO:0016614 oxidoreductase activity, acting on CH-OH group of donors; GO:1901363 heterocyclic compound binding; GO:0097159 organic cyclic compound binding; GO:0016616 oxidoreductase activity, acti…	K00029	E1.1.1.40; malate dehydrogenase (oxaloacetate-decarboxylating)(NADP+) [EC:1.1.1.40]	fve01200 Carbon metabolism - Fragaria vesca (woodland strawberry); fve00620 Pyruvate metabolism - Fragaria vesca (woodland strawberry); fve01100 Metabolic pathways - Fragaria vesca (woodland strawberry); fve00710 Carbon fixation in photosynthetic organisms - Fragaria vesca (woodland strawberry);	IPR012302; IPR012301; IPR016040;	Malic enzyme, NAD-binding; Malic enzyme, N-terminal domain; NAD(P)-binding domain;
CL5136.Contig7_All	223 1305 minus strand 24-sterol C-methyltransferase [Gossypium hirsutum]	0.731	Q2	0.00031829	40.303	31.155	11.4	4	6	cytoplasm	GO:0006694 steroid biosynthetic process; GO:0008152 metabolic process; GO:0044711 single-organism biosynthetic process; GO:0044710 single-organism metabolic process; GO:0008202 steroid metabolic process; GO:1901360 organic cyclic compound metabolic process; GO:0044699 single-organism process; GO:0009058 biosynthetic process; GO:0044238 primary metabolic process; GO:1901576 organic substance biosy…		GO:0016741 transferase activity, transferring one-carbon groups; GO:0008168 methyltransferase activity; GO:0003824 catalytic activity; GO:0016740 transferase activity;	K08242	E2.1.1.143; 24-methylenesterol C-methyltransferase [EC:2.1.1.143]	fve00100 Steroid biosynthesis - Fragaria vesca (woodland strawberry); fve01110 Biosynthesis of secondary metabolites - Fragaria vesca (woodland strawberry);	IPR030384; IPR013705; IPR029063; IPR013216;	SAM-dependent methyltransferase SMT-type; Sterol methyltransferase C-terminal; S-adenosyl-L-methionine-dependent methyltransferase; Methyltransferase type 11;
Unigene37107_All	129 1400 minus strand hypothetical protein PRUPE_ppa006200mg [Prunus persica]	0.67	Q2	4.3497e-05	46.37	21.178	25.2	9	21	chloroplast	GO:0051188 cofactor biosynthetic process; GO:0046148 pigment biosynthetic process; GO:0006725 cellular aromatic compound metabolic process; GO:0015994 chlorophyll metabolic process; GO:0044699 single-organism process; GO:0009058 biosynthetic process; GO:1901566 organonitrogen compound biosynthetic process; GO:0044237 cellular metabolic process; GO:0071704 organic substance metabolic process; GO:0…		GO:0005524 ATP binding; GO:1901265 nucleoside phosphate binding; GO:0016874 ligase activity; GO:0001882 nucleoside binding; GO:0043167 ion binding; GO:0016851 magnesium chelatase activity; GO:0051002 ligase activity, forming nitrogen-metal bonds; GO:0051003 ligase activity, forming nitrogen-metal bonds, forming coordination complexes; GO:0000166 nucleotide binding; GO:0097159 organic cyclic compo…	K03405	chlI; magnesium chelatase subunit I [EC:6.6.1.1]	fve00860 Porphyrin and chlorophyll metabolism - Fragaria vesca (woodland strawberry); fve01110 Biosynthesis of secondary metabolites - Fragaria vesca (woodland strawberry); fve01100 Metabolic pathways - Fragaria vesca (woodland strawberry);	IPR003593; IPR000523; IPR027417;	AAA+ ATPase domain; Magnesium chelatase ChlI domain; P-loop containing nucleoside triphosphate hydrolase;
CL18442.Contig4_All	"3 989 endo-1,4-beta-glucanase [Populus trichocarpa] >gi|347466629|gb|AEO97227.1| endo-1,4-beta-glucanase [Populus trichocarpa]"	0.759	Q2	0.00044005	36.347	37.171	13.7	4	4	nucleus	GO:0008152 metabolic process; GO:0005975 carbohydrate metabolic process; GO:0044238 primary metabolic process; GO:0071704 organic substance metabolic process;		GO:0004553 hydrolase activity, hydrolyzing O-glycosyl compounds; GO:0016787 hydrolase activity; GO:0003824 catalytic activity; GO:0016798 hydrolase activity, acting on glycosyl bonds;	K01179	E3.2.1.4; endoglucanase [EC:3.2.1.4]	fve00500 Starch and sucrose metabolism - Fragaria vesca (woodland strawberry); fve01100 Metabolic pathways - Fragaria vesca (woodland strawberry);	IPR012341; IPR008928;	Six-hairpin glycosidase; Six-hairpin glycosidase-like;
CL7059.Contig3_All	151 648 predicted protein [Populus trichocarpa] >gi|222856680|gb|EEE94227.1| predicted protein [Populus trichocarpa]	0.705	Q2	2.3898e-05	17.987	7.1278	5.4	1	2	extracellular							IPR034111; IPR014044;	Pathogenesis-related protein 1-like, SCP domain; CAP domain;
CL25926.Contig1_All	70 453 PREDICTED: NHP2-like protein 1-like [Cucumis sativus] >gi|449493622|ref|XP_004159380.1| PREDICTED: NHP2-like protein 1-like [Cucumis sativus]	0.725	Q2	0.00029876	13.888	18.031	19.5	3	4	cytoplasm	GO:0044085 cellular component biogenesis; GO:0042254 ribosome biogenesis; GO:0022613 ribonucleoprotein complex biogenesis; GO:0071840 cellular component organization or biogenesis;	GO:0043229 intracellular organelle; GO:0043232 intracellular non-membrane-bounded organelle; GO:0044446 intracellular organelle part; GO:0032991 macromolecular complex; GO:0031981 nuclear lumen; GO:0044424 intracellular part; GO:0005730 nucleolus; GO:0005623 cell; GO:0044422 organelle part; GO:0043228 non-membrane-bounded organelle; GO:0043226 organelle; GO:0043231 intracellular membrane-bounded …	GO:0097159 organic cyclic compound binding; GO:1901363 heterocyclic compound binding; GO:0003723 RNA binding; GO:0005488 binding; GO:0003676 nucleic acid binding;	K12845	SNU13; U4/U6 small nuclear ribonucleoprotein SNU13	fve03008 Ribosome biogenesis in eukaryotes - Fragaria vesca (woodland strawberry); fve03040 Spliceosome - Fragaria vesca (woodland strawberry);	IPR029064; IPR004038;	50S ribosomal protein L30e-like; Ribosomal protein L7Ae/L30e/S12e/Gadd45;
CL6711.Contig8_All	"207 1262 PREDICTED: porphobilinogen deaminase, chloroplastic-like [Cucumis sativus]"	0.758	Q2	0.0020413	37.668	88.774	29.5	8	15	chloroplast	GO:0018160 peptidyl-pyrromethane cofactor linkage; GO:0006725 cellular aromatic compound metabolic process; GO:0044267 cellular protein metabolic process; GO:0009058 biosynthetic process; GO:1901566 organonitrogen compound biosynthetic process; GO:0044237 cellular metabolic process; GO:0018065 protein-cofactor linkage; GO:0071704 organic substance metabolic process; GO:0008152 metabolic process; …		GO:0016765 transferase activity, transferring alkyl or aryl (other than methyl) groups; GO:0004418 hydroxymethylbilane synthase activity; GO:0003824 catalytic activity; GO:0016740 transferase activity;	K01749	hemC; hydroxymethylbilane synthase [EC:2.5.1.61]	fve00860 Porphyrin and chlorophyll metabolism - Fragaria vesca (woodland strawberry); fve01110 Biosynthesis of secondary metabolites - Fragaria vesca (woodland strawberry); fve01100 Metabolic pathways - Fragaria vesca (woodland strawberry);	IPR022417; IPR022418;	Porphobilinogen deaminase, N-terminal; Porphobilinogen deaminase, C-terminal;
Unigene119914_All	"63 218 ribosomal protein L32 [Arabidopsis thaliana] >gi|139388144|ref|YP_001123335.1| ribosomal protein L32 [Barbarea verna] >gi|139388961|ref|YP_001123687.1| ribosomal protein L32 [Lepidium virginicum] >gi|139389146|ref|YP_001123863.1| ribosomal protein L32 [Nasturtium officinale] >gi|139389467|ref|YP_001123163.1| ribosomal protein L32 [Olimarabidopsis pumila] >gi|139390397|ref|YP_001122994.1| …	0.69	Q2	0.00101577	6.0612	5.7968	15.4	1	1	nucleus	GO:0006518 peptide metabolic process; GO:0043043 peptide biosynthetic process; GO:0044267 cellular protein metabolic process; GO:0006807 nitrogen compound metabolic process; GO:0009058 biosynthetic process; GO:0043603 cellular amide metabolic process; GO:0044238 primary metabolic process; GO:1901566 organonitrogen compound biosynthetic process; GO:1901576 organic substance biosynthetic process; G…	GO:0043229 intracellular organelle; GO:0005840 ribosome; GO:0043232 intracellular non-membrane-bounded organelle; GO:0005737 cytoplasm; GO:0044446 intracellular organelle part; GO:0032991 macromolecular complex; GO:0044424 intracellular part; GO:0005623 cell; GO:0044422 organelle part; GO:0043228 non-membrane-bounded organelle; GO:0043226 organelle; GO:0015934 large ribosomal subunit; GO:0044464 …	GO:0003735 structural constituent of ribosome; GO:0005198 structural molecule activity;				IPR011332;	Zinc-binding ribosomal protein;
CL17544.Contig6_All	"91 1770 minus strand glutamyl-tRNA synthetase 1, 2, putative [Ricinus communis] >gi|223527811|gb|EEF29910.1| glutamyl-tRNA synthetase 1, 2, putative [Ricinus communis]"	0.735	Q2	0.00031556	62.266	-2	17.7	8	11	chloroplast	GO:0006518 peptide metabolic process; GO:0006725 cellular aromatic compound metabolic process; GO:0044267 cellular protein metabolic process; GO:0044699 single-organism process; GO:0009058 biosynthetic process; GO:1901566 organonitrogen compound biosynthetic process; GO:0043039 tRNA aminoacylation; GO:0044237 cellular metabolic process; GO:0071704 organic substance metabolic process; GO:0008152 m…	GO:0044424 intracellular part; GO:0005623 cell; GO:0044464 cell part; GO:0005622 intracellular; GO:0005737 cytoplasm;	GO:0016876 ligase activity, forming aminoacyl-tRNA and related compounds; GO:1901265 nucleoside phosphate binding; GO:0016875 ligase activity, forming carbon-oxygen bonds; GO:0004818 glutamate-tRNA ligase activity; GO:0016874 ligase activity; GO:0097159 organic cyclic compound binding; GO:1901363 heterocyclic compound binding; GO:0000049 tRNA binding; GO:0003824 catalytic activity; GO:0032553 rib…	K01885	EARS; glutamyl-tRNA synthetase [EC:6.1.1.17]	fve00860 Porphyrin and chlorophyll metabolism - Fragaria vesca (woodland strawberry); fve00970 Aminoacyl-tRNA biosynthesis - Fragaria vesca (woodland strawberry); fve01110 Biosynthesis of secondary metabolites - Fragaria vesca (woodland strawberry); fve01100 Metabolic pathways - Fragaria vesca (woodland strawberry);	IPR014729; IPR020061; IPR033910; IPR008925; IPR020751; IPR020058;	Rossmann-like alpha/beta/alpha sandwich fold; Glutamyl/glutaminyl-tRNA synthetase, class Ib, alpha-bundle domain; Glutamyl-tRNA synthetase; Aminoacyl-tRNA synthetase, class I, anticodon-binding; Aminoacyl-tRNA synthetase, class I, anticodon-binding domain, subdomain 2; Glutamyl/glutaminyl-tRNA synthetase, class Ib, catalytic domain;
CL1273.Contig9_All	"164 676 minus strand metal ion binding protein, putative [Ricinus communis] >gi|223543403|gb|EEF44934.1| metal ion binding protein, putative [Ricinus communis]"	0.747	Q2	0.00022215	18.545	133.8	38	4	14	chloroplast	GO:0006810 transport; GO:0051179 localization; GO:0006812 cation transport; GO:0030001 metal ion transport; GO:0006811 ion transport; GO:0051234 establishment of localization;		GO:0046872 metal ion binding; GO:0043169 cation binding; GO:0005488 binding; GO:0043167 ion binding;				IPR006121;	Heavy metal-associated domain, HMA;
CL6536.Contig18_All	169 1536 minus strand conserved hypothetical protein [Ricinus communis] >gi|223545225|gb|EEF46734.1| conserved hypothetical protein [Ricinus communis]	0.768	Q2	0.0012176	50.137	20.192	6.8	3	3	plasma membrane	GO:0006810 transport; GO:0006820 anion transport; GO:0051179 localization; GO:0015698 inorganic anion transport; GO:0015689 molybdate ion transport; GO:0006811 ion transport; GO:0051234 establishment of localization;	GO:0031224 intrinsic component of membrane; GO:0016020 membrane; GO:0016021 integral component of membrane; GO:0044425 membrane part;	GO:0015075 ion transmembrane transporter activity; GO:0022892 substrate-specific transporter activity; GO:0015098 molybdate ion transmembrane transporter activity; GO:0015103 inorganic anion transmembrane transporter activity; GO:0005215 transporter activity; GO:0008509 anion transmembrane transporter activity; GO:0022891 substrate-specific transmembrane transporter activity; GO:0022857 transmemb…				IPR020846;	Major facilitator superfamily domain;
CL10912.Contig1_All	"1407 2549 minus strand DNA replication licensing factor MCM3, putative [Ricinus communis] >gi|223541123|gb|EEF42679.1| DNA replication licensing factor MCM3, putative [Ricinus communis]"	0.702	Q2	0.020677	42.712	6.6084	2.4	1	1	cytoplasm	GO:0006260 DNA replication; GO:0006725 cellular aromatic compound metabolic process; GO:0006259 DNA metabolic process; GO:1901360 organic cyclic compound metabolic process; GO:0006807 nitrogen compound metabolic process; GO:0009058 biosynthetic process; GO:0044238 primary metabolic process; GO:1901576 organic substance biosynthetic process; GO:0044237 cellular metabolic process; GO:0044249 cellul…	GO:0043226 organelle; GO:0043231 intracellular membrane-bounded organelle; GO:0043229 intracellular organelle; GO:0005634 nucleus; GO:0044464 cell part; GO:0005622 intracellular; GO:0032991 macromolecular complex; GO:0044424 intracellular part; GO:0042555 MCM complex; GO:0043234 protein complex; GO:0043227 membrane-bounded organelle; GO:0005623 cell;	GO:0003677 DNA binding; GO:0005524 ATP binding; GO:1901265 nucleoside phosphate binding; GO:0004386 helicase activity; GO:0001882 nucleoside binding; GO:0043167 ion binding; GO:0016817 hydrolase activity, acting on acid anhydrides; GO:0016787 hydrolase activity; GO:0000166 nucleotide binding; GO:0017111 nucleoside-triphosphatase activity; GO:1901363 heterocyclic compound binding; GO:0097159 organ…	K02541	MCM3; DNA replication licensing factor MCM3 [EC:3.6.4.12]	fve03030 DNA replication - Fragaria vesca (woodland strawberry);	IPR001208; IPR027417;	MCM domain; P-loop containing nucleoside triphosphate hydrolase;
CL1182.Contig3_All	86 862 minus strand PREDICTED: histone H1.2-like [Cucumis sativus] >gi|449490449|ref|XP_004158609.1| PREDICTED: histone H1.2-like [Cucumis sativus]	0.673	Q2	6.1621e-05	27.207	7.0288	12.7	4	6	nucleus	GO:0044085 cellular component biogenesis; GO:0016043 cellular component organization; GO:0034728 nucleosome organization; GO:0034622 cellular macromolecular complex assembly; GO:0006333 chromatin assembly or disassembly; GO:0043933 macromolecular complex subunit organization; GO:0065004 protein-DNA complex assembly; GO:0006323 DNA packaging; GO:0006334 nucleosome assembly; GO:0051276 chromosome o…	GO:0043229 intracellular organelle; GO:0043232 intracellular non-membrane-bounded organelle; GO:0044446 intracellular organelle part; GO:0032991 macromolecular complex; GO:0044424 intracellular part; GO:0005623 cell; GO:0044422 organelle part; GO:0044427 chromosomal part; GO:0000786 nucleosome; GO:0043228 non-membrane-bounded organelle; GO:0043231 intracellular membrane-bounded organelle; GO:0043…	GO:0097159 organic cyclic compound binding; GO:1901363 heterocyclic compound binding; GO:0003677 DNA binding; GO:0005488 binding; GO:0003676 nucleic acid binding;	K11275			IPR011991; IPR005818;	Winged helix-turn-helix DNA-binding domain; Linker histone H1/H5, domain H15;
Unigene2956_All	168 644 hypothetical protein PRUPE_ppa011635mg [Prunus persica]	0.735	Q2	0.00112229	17.14	72.452	21.4	4	9	chloroplast							IPR025564;	Cyanobacterial aminoacyl-tRNA synthetase, CAAD domain;
Unigene86104_All	2 505 minus strand unnamed protein product [Thellungiella halophila]	0.701	Q2	0.00082488	18.981	11.711	26.2	5	10	cytoplasm	GO:0000097 sulfur amino acid biosynthetic process; GO:0016053 organic acid biosynthetic process; GO:0009066 aspartate family amino acid metabolic process; GO:0044699 single-organism process; GO:0009058 biosynthetic process; GO:1901566 organonitrogen compound biosynthetic process; GO:0044237 cellular metabolic process; GO:0044272 sulfur compound biosynthetic process; GO:0000096 sulfur amino acid m…		GO:0042085 5-methyltetrahydropteroyltri-L-glutamate-dependent methyltransferase activity; GO:0008168 methyltransferase activity; GO:0046914 transition metal ion binding; GO:0003824 catalytic activity; GO:0005488 binding; GO:0008172 S-methyltransferase activity; GO:0043167 ion binding; GO:0016741 transferase activity, transferring one-carbon groups; GO:0046872 metal ion binding; GO:0043169 cation …	K00549	metE; 5-methyltetrahydropteroyltriglutamate--homocysteine methyltransferase [EC:2.1.1.14]	fve00450 Selenocompound metabolism - Fragaria vesca (woodland strawberry); fve00270 Cysteine and methionine metabolism - Fragaria vesca (woodland strawberry); fve01110 Biosynthesis of secondary metabolites - Fragaria vesca (woodland strawberry); fve01100 Metabolic pathways - Fragaria vesca (woodland strawberry); fve01230 Biosynthesis of amino acids - Fragaria vesca (woodland strawberry);	IPR002629;	Cobalamin-independent methionine synthase MetE, C-terminal/archaeal;
CL4676.Contig1_All	142 666 predicted protein [Populus trichocarpa] >gi|222842707|gb|EEE80254.1| predicted protein [Populus trichocarpa]	0.688	Q2	1.6677e-07	19.034	7.4531	5.1	1	4	chloroplast	GO:0018130 heterocycle biosynthetic process; GO:0006725 cellular aromatic compound metabolic process; GO:0006807 nitrogen compound metabolic process; GO:1901360 organic cyclic compound metabolic process; GO:0009058 biosynthetic process; GO:1901566 organonitrogen compound biosynthetic process; GO:1901576 organic substance biosynthetic process; GO:0044237 cellular metabolic process; GO:0044249 cell…		GO:0003824 catalytic activity; GO:0005488 binding; GO:0043167 ion binding; GO:0043169 cation binding; GO:0046872 metal ion binding; GO:0016829 lyase activity; GO:0016836 hydro-lyase activity; GO:0004655 porphobilinogen synthase activity; GO:0016835 carbon-oxygen lyase activity;	K01698	hemB; porphobilinogen synthase [EC:4.2.1.24]	fve00860 Porphyrin and chlorophyll metabolism - Fragaria vesca (woodland strawberry); fve01110 Biosynthesis of secondary metabolites - Fragaria vesca (woodland strawberry); fve01100 Metabolic pathways - Fragaria vesca (woodland strawberry);	IPR013785;	Aldolase-type TIM barrel;
CL8773.Contig1_All	106 480 RecName: Full=Non-symbiotic hemoglobin 1; AltName: Full=GOShi GLB1; Short=Hb1 >gi|15824736|gb|AAL09463.1|AF329368_1 non-symbiotic hemoglobin class 1 [Gossypium hirsutum]	0.732	Q2	0.00068189	13.964	8.4267	8.8	1	1	chloroplast			GO:0097159 organic cyclic compound binding; GO:1901363 heterocyclic compound binding; GO:0020037 heme binding; GO:0046906 tetrapyrrole binding; GO:0019825 oxygen binding; GO:0005488 binding;	K21894			IPR009050; IPR000971; IPR012292;	Globin-like; Globin; Globin/Protoglobin;
CL19986.Contig2_All	"417 1067 Xylem serine proteinase 1 precursor, putative [Ricinus communis] >gi|223527039|gb|EEF29226.1| Xylem serine proteinase 1 precursor, putative [Ricinus communis]"	0.669	Q2	0.00106113	23.52	17.601	10.1	2	2	chloroplast	GO:0006508 proteolysis; GO:0008152 metabolic process; GO:0043170 macromolecule metabolic process; GO:0019538 protein metabolic process; GO:0044238 primary metabolic process; GO:0071704 organic substance metabolic process;		GO:0004252 serine-type endopeptidase activity; GO:0004175 endopeptidase activity; GO:0008233 peptidase activity; GO:0003824 catalytic activity; GO:0017171 serine hydrolase activity; GO:0008236 serine-type peptidase activity; GO:0070011 peptidase activity, acting on L-amino acid peptides; GO:0016787 hydrolase activity;				IPR000209; IPR010259;	Peptidase S8/S53 domain; Peptidase S8 propeptide/proteinase inhibitor I9;
CL26545.Contig2_All	181 1263 phytoene synthase protein [Fragaria x ananassa]	0.754	Q2	0.0027956	41.135	36.285	15	4	4	chloroplast	GO:0016129 phytosteroid biosynthetic process; GO:1901615 organic hydroxy compound metabolic process; GO:0044107 cellular alcohol metabolic process; GO:1902652 secondary alcohol metabolic process; GO:0006066 alcohol metabolic process; GO:1902653 secondary alcohol biosynthetic process; GO:0044699 single-organism process; GO:0044255 cellular lipid metabolic process; GO:0009058 biosynthetic process; …		GO:0004310 farnesyl-diphosphate farnesyltransferase activity; GO:0016765 transferase activity, transferring alkyl or aryl (other than methyl) groups; GO:0004659 prenyltransferase activity; GO:0004311 farnesyltranstransferase activity; GO:0003824 catalytic activity; GO:0016740 transferase activity; GO:0051996 squalene synthase activity;	K02291	crtB; 15-cis-phytoene synthase [EC:2.5.1.32]	fve01110 Biosynthesis of secondary metabolites - Fragaria vesca (woodland strawberry); fve01100 Metabolic pathways - Fragaria vesca (woodland strawberry); fve00906 Carotenoid biosynthesis - Fragaria vesca (woodland strawberry);	IPR008949; IPR033904;	Isoprenoid synthase domain; Trans-Isoprenyl Diphosphate Synthases, head-to-head;
Unigene37273_All	3 986 lipase [Gossypium hirsutum]	0.682	Q2	0.00121672	36.025	11.273	4.9	2	2	chloroplast			GO:0016787 hydrolase activity; GO:0003824 catalytic activity; GO:0016788 hydrolase activity, acting on ester bonds;				IPR001087; IPR013830;	GDSL lipase/esterase; SGNH hydrolase-type esterase domain;
CL8461.Contig5_All	141 851 PREDICTED: uncharacterized protein LOC100258452 [Vitis vinifera]	0.763	Q2	0.0133751	27.191	13.024	4.6	1	1	chloroplast							IPR032710;	NTF2-like domain;
CL26567.Contig10_All	"133 1098 minus strand PREDICTED: 31 kDa ribonucleoprotein, chloroplastic isoform 1 [Vitis vinifera]"	0.768	Q2	0.0043248	35.364	90.994	22	9	19	chloroplast			GO:0097159 organic cyclic compound binding; GO:1901363 heterocyclic compound binding; GO:1901265 nucleoside phosphate binding; GO:0005488 binding; GO:0003676 nucleic acid binding; GO:0000166 nucleotide binding; GO:0036094 small molecule binding;	K11294			IPR000504; IPR012677;	RNA recognition motif domain; Nucleotide-binding alpha-beta plait domain;
CL14175.Contig6_All	21 695 minus strand hypothetical protein RCOM_0864030 [Ricinus communis] >gi|223537890|gb|EEF39505.1| hypothetical protein RCOM_0864030 [Ricinus communis]	0.735	Q2	0.00189744	25.148	-2	3.1	1	1	nucleus
CL9166.Contig1_All	"78 1337 ATP binding protein, putative [Ricinus communis] >gi|223540818|gb|EEF42378.1| ATP binding protein, putative [Ricinus communis]"	0.742	Q2	0.00092042	47.021	10.923	3.3	2	2	chloroplast	GO:0016310 phosphorylation; GO:0044267 cellular protein metabolic process; GO:0044238 primary metabolic process; GO:0044237 cellular metabolic process; GO:0006796 phosphate-containing compound metabolic process; GO:0071704 organic substance metabolic process; GO:0008152 metabolic process; GO:0006468 protein phosphorylation; GO:0006793 phosphorus metabolic process; GO:0044260 cellular macromolecul…		GO:0005524 ATP binding; GO:1901265 nucleoside phosphate binding; GO:0016773 phosphotransferase activity, alcohol group as acceptor; GO:0001882 nucleoside binding; GO:0043167 ion binding; GO:0004672 protein kinase activity; GO:0000166 nucleotide binding; GO:0097159 organic cyclic compound binding; GO:1901363 heterocyclic compound binding; GO:0032549 ribonucleoside binding; GO:0097367 carbohydrate …				IPR000719; IPR011009;	Protein kinase domain; Protein kinase-like domain;
Unigene4659_All	65 1222 minus strand chalcone synthase [Gossypium hirsutum]	0.761	Q2	0.0023018	42.134	12.693	4.7	2	2	chloroplast	GO:0009058 biosynthetic process; GO:0008152 metabolic process;		GO:0016746 transferase activity, transferring acyl groups; GO:0016747 transferase activity, transferring acyl groups other than amino-acyl groups; GO:0016740 transferase activity; GO:0003824 catalytic activity;	K21384			IPR016039; IPR001099; IPR012328;	Thiolase-like; Chalcone/stilbene synthase, N-terminal; Chalcone/stilbene synthase, C-terminal;
CL5037.Contig3_All	2 562 hypothetical protein PRUPE_ppa008655mg [Prunus persica]	0.742	Q2	0.006	20.219	8.0605	28.3	5	10	cytoplasm	GO:0051188 cofactor biosynthetic process; GO:0046148 pigment biosynthetic process; GO:0006725 cellular aromatic compound metabolic process; GO:0015994 chlorophyll metabolic process; GO:0044699 single-organism process; GO:0009058 biosynthetic process; GO:1901566 organonitrogen compound biosynthetic process; GO:0044237 cellular metabolic process; GO:0071704 organic substance metabolic process; GO:0…		GO:0008757 S-adenosylmethionine-dependent methyltransferase activity; GO:0008168 methyltransferase activity; GO:0003824 catalytic activity; GO:0046406 magnesium protoporphyrin IX methyltransferase activity; GO:0016741 transferase activity, transferring one-carbon groups; GO:0008171 O-methyltransferase activity; GO:0016740 transferase activity;	K03428	bchM; magnesium-protoporphyrin O-methyltransferase [EC:2.1.1.11]	fve00860 Porphyrin and chlorophyll metabolism - Fragaria vesca (woodland strawberry); fve01110 Biosynthesis of secondary metabolites - Fragaria vesca (woodland strawberry); fve01100 Metabolic pathways - Fragaria vesca (woodland strawberry);	IPR029063; IPR010940;	S-adenosyl-L-methionine-dependent methyltransferase; Magnesium-protoporphyrin IX methyltransferase, C-terminal;
CL24578.Contig12_All	"816 2357 Phospho-2-dehydro-3-deoxyheptonate aldolase 1, chloroplast precursor, putative [Ricinus communis] >gi|223529185|gb|EEF31161.1| Phospho-2-dehydro-3-deoxyheptonate aldolase 1, chloroplast precursor, putative [Ricinus communis]"	0.763	Q2	0.00020204	56.987	31.753	13.8	8	10	chloroplast	GO:0008652 cellular amino acid biosynthetic process; GO:0009072 aromatic amino acid family metabolic process; GO:0016053 organic acid biosynthetic process; GO:0044711 single-organism biosynthetic process; GO:0006725 cellular aromatic compound metabolic process; GO:0044281 small molecule metabolic process; GO:0044763 single-organism cellular process; GO:0044699 single-organism process; GO:0006807 …		GO:0016765 transferase activity, transferring alkyl or aryl (other than methyl) groups; GO:0003849 3-deoxy-7-phosphoheptulonate synthase activity; GO:0003824 catalytic activity; GO:0016740 transferase activity;	K01626	E2.5.1.54; 3-deoxy-7-phosphoheptulonate synthase [EC:2.5.1.54]	fve00400 Phenylalanine, tyrosine and tryptophan biosynthesis - Fragaria vesca (woodland strawberry); fve01110 Biosynthesis of secondary metabolites - Fragaria vesca (woodland strawberry); fve01100 Metabolic pathways - Fragaria vesca (woodland strawberry); fve01230 Biosynthesis of amino acids - Fragaria vesca (woodland strawberry);
CL28305.Contig1_All	119 2413 minus strand methionine synthase [Carica papaya]	0.733	Q2	0.00090468	84.525	11.254	39.6	30	83	cytoplasm	GO:0000097 sulfur amino acid biosynthetic process; GO:0016053 organic acid biosynthetic process; GO:0009066 aspartate family amino acid metabolic process; GO:0044699 single-organism process; GO:0009058 biosynthetic process; GO:1901566 organonitrogen compound biosynthetic process; GO:0044237 cellular metabolic process; GO:0000096 sulfur amino acid metabolic process; GO:0044272 sulfur compound bios…		GO:0042085 5-methyltetrahydropteroyltri-L-glutamate-dependent methyltransferase activity; GO:0008168 methyltransferase activity; GO:0046914 transition metal ion binding; GO:0003824 catalytic activity; GO:0005488 binding; GO:0008172 S-methyltransferase activity; GO:0043167 ion binding; GO:0016741 transferase activity, transferring one-carbon groups; GO:0046872 metal ion binding; GO:0043169 cation …	K00549	metE; 5-methyltetrahydropteroyltriglutamate--homocysteine methyltransferase [EC:2.1.1.14]	fve00450 Selenocompound metabolism - Fragaria vesca (woodland strawberry); fve00270 Cysteine and methionine metabolism - Fragaria vesca (woodland strawberry); fve01110 Biosynthesis of secondary metabolites - Fragaria vesca (woodland strawberry); fve01100 Metabolic pathways - Fragaria vesca (woodland strawberry); fve01230 Biosynthesis of amino acids - Fragaria vesca (woodland strawberry);	IPR013215; IPR002629;	Cobalamin-independent methionine synthase MetE, N-terminal; Cobalamin-independent methionine synthase MetE, C-terminal/archaeal;
CL21589.Contig2_All	"85 588 structural constituent of ribosome, putative [Ricinus communis] >gi|223549427|gb|EEF50915.1| structural constituent of ribosome, putative [Ricinus communis]"	0.749	Q2	0.0021229	19.25	6.7424	5.4	1	2	chloroplast	GO:0006518 peptide metabolic process; GO:0043043 peptide biosynthetic process; GO:0044267 cellular protein metabolic process; GO:0006807 nitrogen compound metabolic process; GO:0009058 biosynthetic process; GO:0043603 cellular amide metabolic process; GO:0044238 primary metabolic process; GO:1901566 organonitrogen compound biosynthetic process; GO:1901576 organic substance biosynthetic process; G…	GO:0005840 ribosome; GO:0043226 organelle; GO:0043229 intracellular organelle; GO:0043232 intracellular non-membrane-bounded organelle; GO:0044464 cell part; GO:0005622 intracellular; GO:0005737 cytoplasm; GO:0032991 macromolecular complex; GO:0044424 intracellular part; GO:1990904 ribonucleoprotein complex; GO:0005623 cell; GO:0030529 intracellular ribonucleoprotein complex; GO:0044444 cytoplasm…	GO:0003735 structural constituent of ribosome; GO:0005198 structural molecule activity;
CL15635.Contig3_All	101 1675 predicted protein [Populus trichocarpa] >gi|222839397|gb|EEE77734.1| predicted protein [Populus trichocarpa]	0.769	Q2	8.2615e-05	59.342	11.595	3	2	3	vacuolar membrane	GO:0044699 single-organism process; GO:0008152 metabolic process; GO:0055114 oxidation-reduction process; GO:0044710 single-organism metabolic process;		GO:0097159 organic cyclic compound binding; GO:1901363 heterocyclic compound binding; GO:0016614 oxidoreductase activity, acting on CH-OH group of donors; GO:1901265 nucleoside phosphate binding; GO:0050660 flavin adenine dinucleotide binding; GO:0003824 catalytic activity; GO:0005488 binding; GO:0043167 ion binding; GO:0043168 anion binding; GO:0000166 nucleotide binding; GO:0048037 cofactor bin…				IPR016166; IPR016169; IPR012951; IPR006094; IPR016167;	FAD-binding, type 2; CO dehydrogenase flavoprotein-like, FAD-binding, subdomain 2; Berberine/berberine-like; FAD linked oxidase, N-terminal; FAD-binding, type 2, subdomain 1;
CL26142.Contig6_All	114 1535 PREDICTED: uncharacterized protein LOC100779210 [Glycine max]	0.715	Q2	0.000103476	52.566	37.664	13.3	6	8	chloroplast	GO:0008652 cellular amino acid biosynthetic process; GO:0016053 organic acid biosynthetic process; GO:0044711 single-organism biosynthetic process; GO:0009082 branched-chain amino acid biosynthetic process; GO:0044281 small molecule metabolic process; GO:0044763 single-organism cellular process; GO:0044699 single-organism process; GO:0006807 nitrogen compound metabolic process; GO:0009058 biosynt…		GO:0016597 amino acid binding; GO:0031406 carboxylic acid binding; GO:0003824 catalytic activity; GO:0005488 binding; GO:0003984 acetolactate synthase activity; GO:0016744 transferase activity, transferring aldehyde or ketonic groups; GO:0043167 ion binding; GO:0043177 organic acid binding; GO:0043168 anion binding; GO:0016740 transferase activity; GO:0036094 small molecule binding;	K01653	E2.2.1.6S; acetolactate synthase I/III small subunit [EC:2.2.1.6]	fve00660 C5-Branched dibasic acid metabolism - Fragaria vesca (woodland strawberry); fve00650 Butanoate metabolism - Fragaria vesca (woodland strawberry); fve00290 Valine, leucine and isoleucine biosynthesis - Fragaria vesca (woodland strawberry); fve01110 Biosynthesis of secondary metabolites - Fragaria vesca (woodland strawberry); fve01210 2-Oxocarboxylic acid metabolism - Fragaria vesca (woodl…	IPR002912; IPR019455;	ACT domain; Acetolactate synthase, small subunit, C-terminal;
CL11588.Contig1_All	2 202 minus strand acetohydroxyacid synthase [Gossypium hirsutum]	0.711	Q2	0.00067714	7.5866	6.7196	11.9	1	1	cytoplasm				K01652	E2.2.1.6L; acetolactate synthase I/II/III large subunit [EC:2.2.1.6]	fve00660 C5-Branched dibasic acid metabolism - Fragaria vesca (woodland strawberry); fve00650 Butanoate metabolism - Fragaria vesca (woodland strawberry); fve00290 Valine, leucine and isoleucine biosynthesis - Fragaria vesca (woodland strawberry); fve01110 Biosynthesis of secondary metabolites - Fragaria vesca (woodland strawberry); fve01210 2-Oxocarboxylic acid metabolism - Fragaria vesca (woodl…	IPR029035;	DHS-like NAD/FAD-binding domain;
CL225.Contig10_All	"242 1633 minus strand PREDICTED: dihydrolipoyllysine-residue acetyltransferase component of pyruvate dehydrogenase complex, mitochondrial-like isoform 1 [Vitis vinifera]"	0.699	Q2	0.0085381	48.46	89.134	30.4	10	23	chloroplast	GO:0008152 metabolic process;		GO:0016746 transferase activity, transferring acyl groups; GO:0003824 catalytic activity; GO:0016740 transferase activity;	K00627	DLAT; pyruvate dehydrogenase E2 component (dihydrolipoamide acetyltransferase) [EC:2.3.1.12]	fve01200 Carbon metabolism - Fragaria vesca (woodland strawberry); fve00010 Glycolysis / Gluconeogenesis - Fragaria vesca (woodland strawberry); fve00020 Citrate cycle (TCA cycle) - Fragaria vesca (woodland strawberry); fve01110 Biosynthesis of secondary metabolites - Fragaria vesca (woodland strawberry); fve00620 Pyruvate metabolism - Fragaria vesca (woodland strawberry); fve01100 Metabolic path…	IPR004167; IPR001078; IPR011053; IPR000089; IPR023213;	E3-binding domain; 2-oxoacid dehydrogenase acyltransferase, catalytic domain; Single hybrid motif; Biotin/lipoyl attachment; Chloramphenicol acetyltransferase-like domain;
Unigene71313_All	"12 764 minus strand Zeamatin precursor, putative [Ricinus communis] >gi|223529024|gb|EEF31012.1| Zeamatin precursor, putative [Ricinus communis]"	0.692	Q2	0.003505	26.885	20.606	8	2	3	extracellular
Unigene90963_All	3 206 PREDICTED: ZF-HD homeobox protein At4g24660-like [Solanum lycopersicum]	0.758	Q2	0.00177829	8.2144	6.405	10.3	1	1	nucleus			GO:0097159 organic cyclic compound binding; GO:1901363 heterocyclic compound binding; GO:0003677 DNA binding; GO:0005488 binding; GO:0003676 nucleic acid binding;				IPR006455; IPR009057;	Homeodomain, ZF-HD class; Homeobox domain-like;
Unigene41979_All	"281 2029 kinesin light chain, putative [Ricinus communis] >gi|223541850|gb|EEF43396.1| kinesin light chain, putative [Ricinus communis]"	0.765	Q2	0.000101135	64.015	36.901	9.3	4	5	nucleus			GO:0005515 protein binding; GO:0005488 binding;				IPR011990; IPR013026;	Tetratricopeptide-like helical domain; Tetratricopeptide repeat-containing domain;
CL9981.Contig5_All	91 1224 unnamed protein product [Vitis vinifera]	0.739	Q2	8.3591e-05	42.065	28.79	9.8	4	4	chloroplast	GO:0008152 metabolic process;		GO:0016741 transferase activity, transferring one-carbon groups; GO:0008168 methyltransferase activity; GO:0003824 catalytic activity; GO:0016740 transferase activity;				IPR029063; IPR013216;	S-adenosyl-L-methionine-dependent methyltransferase; Methyltransferase type 11;
CL14571.Contig3_All	139 417 copper chaperone [Jatropha curcas]	0.708	Q2	0.00115795	9.708	33.488	64.5	7	15	chloroplast	GO:0006810 transport; GO:0051179 localization; GO:0006812 cation transport; GO:0030001 metal ion transport; GO:0006811 ion transport; GO:0051234 establishment of localization;		GO:0046872 metal ion binding; GO:0043169 cation binding; GO:0005488 binding; GO:0043167 ion binding;	K07213			IPR006121;	Heavy metal-associated domain, HMA;
CL25095.Contig4_All	132 521 minus strand hypothetical protein PRUPE_ppa013038mg [Prunus persica]	0.737	Q2	0.0044762	14.744	9.9516	7.7	1	1	chloroplast			GO:0005515 protein binding; GO:0005488 binding;				IPR003121; IPR019835;	SWIB/MDM2 domain; SWIB domain;
Unigene86106_All	2 676 minus strand methionine synthase [Carica papaya]	0.725	Q2	0.00075514	24.106	12.237	37.3	7	15	chloroplast	GO:0008652 cellular amino acid biosynthetic process; GO:0016053 organic acid biosynthetic process; GO:0044711 single-organism biosynthetic process; GO:0044281 small molecule metabolic process; GO:0044763 single-organism cellular process; GO:0006807 nitrogen compound metabolic process; GO:0044699 single-organism process; GO:0009058 biosynthetic process; GO:0044238 primary metabolic process; GO:190…		GO:0042085 5-methyltetrahydropteroyltri-L-glutamate-dependent methyltransferase activity; GO:0008168 methyltransferase activity; GO:0046914 transition metal ion binding; GO:0003824 catalytic activity; GO:0005488 binding; GO:0008172 S-methyltransferase activity; GO:0043167 ion binding; GO:0016741 transferase activity, transferring one-carbon groups; GO:0046872 metal ion binding; GO:0043169 cation …	K00549	metE; 5-methyltetrahydropteroyltriglutamate--homocysteine methyltransferase [EC:2.1.1.14]	fve00450 Selenocompound metabolism - Fragaria vesca (woodland strawberry); fve00270 Cysteine and methionine metabolism - Fragaria vesca (woodland strawberry); fve01110 Biosynthesis of secondary metabolites - Fragaria vesca (woodland strawberry); fve01100 Metabolic pathways - Fragaria vesca (woodland strawberry); fve01230 Biosynthesis of amino acids - Fragaria vesca (woodland strawberry);	IPR013215;	Cobalamin-independent methionine synthase MetE, N-terminal;
CL9445.Contig6_All	"2 1306 minus strand hydroxymethylglutaryl-CoA synthase, putative [Ricinus communis] >gi|223549591|gb|EEF51079.1| hydroxymethylglutaryl-CoA synthase, putative [Ricinus communis]"	0.765	Q2	0.00183861	48.201	57.75	10.8	5	7	cytoplasm	GO:0006720 isoprenoid metabolic process; GO:0044711 single-organism biosynthetic process; GO:0044763 single-organism cellular process; GO:0044699 single-organism process; GO:0009058 biosynthetic process; GO:0044255 cellular lipid metabolic process; GO:0044238 primary metabolic process; GO:1901576 organic substance biosynthetic process; GO:0044237 cellular metabolic process; GO:0044249 cellular bi…		GO:0004421 hydroxymethylglutaryl-CoA synthase activity; GO:0016746 transferase activity, transferring acyl groups; GO:0003824 catalytic activity; GO:0016740 transferase activity; GO:0046912 transferase activity, transferring acyl groups, acyl groups converted into alkyl on transfer;	K01641	E2.3.3.10; hydroxymethylglutaryl-CoA synthase [EC:2.3.3.10]	fve00650 Butanoate metabolism - Fragaria vesca (woodland strawberry); fve01110 Biosynthesis of secondary metabolites - Fragaria vesca (woodland strawberry); fve00900 Terpenoid backbone biosynthesis - Fragaria vesca (woodland strawberry); fve01100 Metabolic pathways - Fragaria vesca (woodland strawberry); fve00280 Valine, leucine and isoleucine degradation - Fragaria vesca (woodland strawberry); f…	IPR013746; IPR016039; IPR013528;	Hydroxymethylglutaryl-coenzyme A synthase C-terminal domain; Thiolase-like; Hydroxymethylglutaryl-coenzyme A synthase, N-terminal;
CL9534.Contig5_All	135 1310 conserved hypothetical protein [Ricinus communis] >gi|223550061|gb|EEF51548.1| conserved hypothetical protein [Ricinus communis]	0.748	Q2	0.00068329	45.005	56.457	17.9	8	10	chloroplast			GO:0005515 protein binding; GO:0051087 chaperone binding; GO:0005488 binding;				IPR003103;	BAG domain;
Unigene35857_All	141 557 minus strand conserved hypothetical protein [Ricinus communis] >gi|223531204|gb|EEF33050.1| conserved hypothetical protein [Ricinus communis]	0.676	Q2	0.00125724	15.165	7.2312	7.9	1	1	extracellular
Unigene88386_All	70 525 major latex-like protein [Gossypium hirsutum]	0.731	Q2	0.000142214	17.037	36.953	53.9	7	26	extracellular	GO:0006952 defense response; GO:0050896 response to stimulus; GO:0006950 response to stress; GO:0009607 response to biotic stimulus;						IPR000916; IPR023393;	Bet v I/Major latex protein; START-like domain;
Unigene9789_All	308 1075 minus strand predicted protein [Populus trichocarpa] >gi|118483743|gb|ABK93764.1| unknown [Populus trichocarpa] >gi|222843580|gb|EEE81127.1| predicted protein [Populus trichocarpa]	0.733	Q2	3.8344e-05	29.532	55.347	23.8	7	10	extracellular			GO:0016787 hydrolase activity; GO:0003993 acid phosphatase activity; GO:0003824 catalytic activity; GO:0042578 phosphoric ester hydrolase activity; GO:0016791 phosphatase activity; GO:0016788 hydrolase activity, acting on ester bonds;				IPR023214;	HAD-like domain;
CL23900.Contig3_All	116 1063 class III peroxidase [Gossypium hirsutum]	0.726	Q2	0.0067204	34.855	16.872	9.8	3	3	extracellular	GO:0008152 metabolic process; GO:0042743 hydrogen peroxide metabolic process; GO:0006950 response to stress; GO:0072593 reactive oxygen species metabolic process; GO:0055114 oxidation-reduction process; GO:0044710 single-organism metabolic process; GO:0006979 response to oxidative stress; GO:0044699 single-organism process; GO:0044248 cellular catabolic process; GO:0050896 response to stimulus; G…		GO:0097159 organic cyclic compound binding; GO:1901363 heterocyclic compound binding; GO:0020037 heme binding; GO:0003824 catalytic activity; GO:0005488 binding; GO:0016209 antioxidant activity; GO:0004601 peroxidase activity; GO:0046906 tetrapyrrole binding; GO:0016491 oxidoreductase activity; GO:0016684 oxidoreductase activity, acting on peroxide as acceptor;	K00430	E1.11.1.7; peroxidase [EC:1.11.1.7]	fve00940 Phenylpropanoid biosynthesis - Fragaria vesca (woodland strawberry); fve01110 Biosynthesis of secondary metabolites - Fragaria vesca (woodland strawberry); fve01100 Metabolic pathways - Fragaria vesca (woodland strawberry);	IPR033905; IPR002016;	Secretory peroxidase; Haem peroxidase, plant/fungal/bacterial;
CL13032.Contig15_All	"74 1492 minus strand PREDICTED: glutamate-1-semialdehyde 2,1-aminomutase, chloroplastic-like [Cucumis sativus] >gi|449527822|ref|XP_004170908.1| PREDICTED: glutamate-1-semialdehyde 2,1-aminomutase, chloroplastic-like [Cucumis sativus]"	0.744	Q2	0.0039388	50.223	39.335	26.8	9	19	chloroplast	GO:0018130 heterocycle biosynthetic process; GO:0006725 cellular aromatic compound metabolic process; GO:0006807 nitrogen compound metabolic process; GO:1901360 organic cyclic compound metabolic process; GO:0009058 biosynthetic process; GO:1901566 organonitrogen compound biosynthetic process; GO:1901576 organic substance biosynthetic process; GO:0044237 cellular metabolic process; GO:0044249 cell…		GO:0097159 organic cyclic compound binding; GO:1901363 heterocyclic compound binding; GO:0016769 transferase activity, transferring nitrogenous groups; GO:0016853 isomerase activity; GO:0042286 glutamate-1-semialdehyde 2,1-aminomutase activity; GO:0003824 catalytic activity; GO:0005488 binding; GO:0043167 ion binding; GO:0043168 anion binding; GO:0008483 transaminase activity; GO:0016869 intramol…	K01845	hemL; glutamate-1-semialdehyde 2,1-aminomutase [EC:5.4.3.8]	fve00860 Porphyrin and chlorophyll metabolism - Fragaria vesca (woodland strawberry); fve01110 Biosynthesis of secondary metabolites - Fragaria vesca (woodland strawberry); fve01100 Metabolic pathways - Fragaria vesca (woodland strawberry);	IPR015424; IPR015422; IPR015421;	Pyridoxal phosphate-dependent transferase; Pyridoxal phosphate-dependent transferase, major region, subdomain 2; Pyridoxal phosphate-dependent transferase, major region, subdomain 1;
Unigene100798_All	2 376 orf [Ricinus communis]	0.768	Q2	0.0073357	13.706	24.883	23.2	3	5	nucleus			GO:0097159 organic cyclic compound binding; GO:1901363 heterocyclic compound binding; GO:0003677 DNA binding; GO:0043565 sequence-specific DNA binding; GO:0005488 binding; GO:0003676 nucleic acid binding;	K03627			IPR010982; IPR013729; IPR001387;	Lambda repressor-like, DNA-binding domain; Multiprotein bridging factor 1, N-terminal; Cro/C1-type helix-turn-helix domain;
Unigene18754_All	2 298 minus strand fructokinase [Gossypium hirsutum]	0.668	Q2	0.00032304	10.5	8.4473	11.1	1	2	cytoplasm			GO:0016773 phosphotransferase activity, alcohol group as acceptor; GO:0003824 catalytic activity; GO:0016740 transferase activity; GO:0016772 transferase activity, transferring phosphorus-containing groups;	K00847	E2.7.1.4; fructokinase [EC:2.7.1.4]	fve00500 Starch and sucrose metabolism - Fragaria vesca (woodland strawberry); fve00520 Amino sugar and nucleotide sugar metabolism - Fragaria vesca (woodland strawberry); fve01100 Metabolic pathways - Fragaria vesca (woodland strawberry); fve00051 Fructose and mannose metabolism - Fragaria vesca (woodland strawberry);	IPR011611; IPR029056;	Carbohydrate kinase PfkB; Ribokinase-like;
CL26179.Contig8_All	"108 1040 ribonucleoprotein, chloroplast, putative [Ricinus communis] >gi|223550401|gb|EEF51888.1| ribonucleoprotein, chloroplast, putative [Ricinus communis]"	0.768	Q2	0.0039982	33.804	-2	25.7	6	13	chloroplast			GO:0097159 organic cyclic compound binding; GO:1901363 heterocyclic compound binding; GO:1901265 nucleoside phosphate binding; GO:0005488 binding; GO:0003676 nucleic acid binding; GO:0000166 nucleotide binding; GO:0036094 small molecule binding;	K11294			IPR000504; IPR012677;	RNA recognition motif domain; Nucleotide-binding alpha-beta plait domain;
Unigene2770_All	341 2755 minus strand sucrose synthase Sus1 [Gossypium mustelinum] >gi|345104487|gb|AEN71065.1| sucrose synthase Sus1 [Gossypium darwinii] >gi|345104495|gb|AEN71069.1| sucrose synthase Sus1 [Gossypium barbadense var. brasiliense] >gi|345104499|gb|AEN71071.1| sucrose synthase Sus1 [Gossypium barbadense var. peruvianum] >gi|345104503|gb|AEN71073.1| sucrose synthase Sus1 [Gossypium hirsutum subsp. l…	0.708	Q2	0.0007212	92.649	6.8759	37.6	28	47	cytoplasm	GO:0044723 single-organism carbohydrate metabolic process; GO:0008152 metabolic process; GO:0005985 sucrose metabolic process; GO:0044262 cellular carbohydrate metabolic process; GO:0044710 single-organism metabolic process; GO:0044763 single-organism cellular process; GO:0044699 single-organism process; GO:0009311 oligosaccharide metabolic process; GO:0005984 disaccharide metabolic process; GO:0…		GO:0016758 transferase activity, transferring hexosyl groups; GO:0003824 catalytic activity; GO:0035251 UDP-glucosyltransferase activity; GO:0008194 UDP-glycosyltransferase activity; GO:0046527 glucosyltransferase activity; GO:0016757 transferase activity, transferring glycosyl groups; GO:0016157 sucrose synthase activity; GO:0016740 transferase activity;	K00695	E2.4.1.13; sucrose synthase [EC:2.4.1.13]	fve00500 Starch and sucrose metabolism - Fragaria vesca (woodland strawberry); fve01100 Metabolic pathways - Fragaria vesca (woodland strawberry);	IPR000368; IPR001296;	Sucrose synthase; Glycosyl transferase, family 1;
Unigene92482_All	139 1260 conserved hypothetical protein [Ricinus communis] >gi|1621268|emb|CAB02653.1| unknown [Ricinus communis] >gi|223545501|gb|EEF47006.1| conserved hypothetical protein [Ricinus communis]	0.719	Q2	0.0141161	40.36	26.243	20.6	6	6	extracellular							IPR006946; IPR008979;	Domain of unknown function DUF642; Galactose-binding domain-like;
Unigene96594_All	410 1432 minus strand conserved hypothetical protein [Ricinus communis] >gi|1621268|emb|CAB02653.1| unknown [Ricinus communis] >gi|223545501|gb|EEF47006.1| conserved hypothetical protein [Ricinus communis]	0.719	Q2	0.00040346	36.879	58.001	24.9	7	7	cytoskeleton							IPR006946; IPR008979;	Domain of unknown function DUF642; Galactose-binding domain-like;
Unigene58302_All	333 2105 predicted protein [Populus trichocarpa] >gi|222864895|gb|EEF02026.1| predicted protein [Populus trichocarpa]	0.716	Q2	5.8193e-05	66.118	35.69	7.8	5	5	chloroplast	GO:0016043 cellular component organization; GO:0007010 cytoskeleton organization; GO:0009987 cellular process; GO:0006996 organelle organization; GO:0071840 cellular component organization or biogenesis;		GO:0015631 tubulin binding; GO:0005515 protein binding; GO:0008092 cytoskeletal protein binding; GO:0008017 microtubule binding; GO:0005488 binding;
CL14920.Contig2_All	290 4435 PREDICTED: magnesium-chelatase subunit H-like [Glycine max]	0.749	Q2	8.6022e-08	153.63	193.43	14.5	19	25	chloroplast	GO:0051188 cofactor biosynthetic process; GO:0046148 pigment biosynthetic process; GO:0006725 cellular aromatic compound metabolic process; GO:0015994 chlorophyll metabolic process; GO:0044699 single-organism process; GO:0009058 biosynthetic process; GO:1901566 organonitrogen compound biosynthetic process; GO:0044237 cellular metabolic process; GO:0071704 organic substance metabolic process; GO:0…		GO:0016851 magnesium chelatase activity; GO:0051002 ligase activity, forming nitrogen-metal bonds; GO:0051003 ligase activity, forming nitrogen-metal bonds, forming coordination complexes; GO:0003824 catalytic activity; GO:0016874 ligase activity;	K03403	chlH; magnesium chelatase subunit H [EC:6.6.1.1]	fve00860 Porphyrin and chlorophyll metabolism - Fragaria vesca (woodland strawberry); fve01110 Biosynthesis of secondary metabolites - Fragaria vesca (woodland strawberry); fve01100 Metabolic pathways - Fragaria vesca (woodland strawberry);	IPR022571;	Magnesium chelatase, subunit H, N-terminal;
CL783.Contig1_All	271 1275 predicted protein [Populus trichocarpa] >gi|222857666|gb|EEE95213.1| predicted protein [Populus trichocarpa]	0.715	Q2	0.000177684	36.941	14.433	6.9	2	2	cytoplasm				K15283			IPR004853;	Sugar phosphate transporter domain;
CL16802.Contig2_All	141 989 uncharacterized protein LOC100792471 [Glycine max]	0.71	Q2	0.00091879	30.107	6.0372	29	6	8	chloroplast							IPR011053; IPR000089;	Single hybrid motif; Biotin/lipoyl attachment;
CL14571.Contig1_All	157 435 copper chaperone [Jatropha curcas]	0.689	Q2	0.0023042	9.691	204.12	64.5	7	16	chloroplast	GO:0006810 transport; GO:0051179 localization; GO:0006812 cation transport; GO:0030001 metal ion transport; GO:0006811 ion transport; GO:0051234 establishment of localization;		GO:0046872 metal ion binding; GO:0043169 cation binding; GO:0005488 binding; GO:0043167 ion binding;	K07213			IPR006121;	Heavy metal-associated domain, HMA;
CL13780.Contig4_All	443 1765 unknown [Populus trichocarpa]	0.711	Q2	2.0669e-05	51.193	14.492	4.8	2	4	chloroplast	GO:0044699 single-organism process; GO:0008152 metabolic process; GO:0044238 primary metabolic process; GO:0044710 single-organism metabolic process; GO:0006629 lipid metabolic process; GO:0071704 organic substance metabolic process;			K10255			IPR005804;	Fatty acid desaturase domain;
CL19986.Contig4_All	"269 2524 Xylem serine proteinase 1 precursor, putative [Ricinus communis] >gi|223527039|gb|EEF29226.1| Xylem serine proteinase 1 precursor, putative [Ricinus communis]"	0.719	Q2	0.0023237	79.736	18.207	15.3	10	13	chloroplast	GO:0006508 proteolysis; GO:0008152 metabolic process; GO:0043170 macromolecule metabolic process; GO:0019538 protein metabolic process; GO:0044238 primary metabolic process; GO:0071704 organic substance metabolic process;		GO:0004252 serine-type endopeptidase activity; GO:0004175 endopeptidase activity; GO:0008233 peptidase activity; GO:0003824 catalytic activity; GO:0017171 serine hydrolase activity; GO:0008236 serine-type peptidase activity; GO:0070011 peptidase activity, acting on L-amino acid peptides; GO:0016787 hydrolase activity;				IPR003137; IPR034197; IPR000209; IPR010259;	PA domain; Cucumisin-like catalytic domain; Peptidase S8/S53 domain; Peptidase S8 propeptide/proteinase inhibitor I9;
CL21251.Contig41_All	67 1398 beta-tubulin 19 [Gossypium hirsutum]	0.73	Q2	0.000101141	50.039	233.96	36.7	13	33	nucleus	GO:0007017 microtubule-based process; GO:0009987 cellular process;	GO:0043229 intracellular organelle; GO:0099513 polymeric cytoskeletal fiber; GO:0005874 microtubule; GO:0043232 intracellular non-membrane-bounded organelle; GO:0044430 cytoskeletal part; GO:0044446 intracellular organelle part; GO:0099512 supramolecular fiber; GO:0044424 intracellular part; GO:0005623 cell; GO:0099080 supramolecular complex; GO:0044422 organelle part; GO:0099081 supramolecular p…	GO:1901265 nucleoside phosphate binding; GO:0001882 nucleoside binding; GO:0043167 ion binding; GO:0016817 hydrolase activity, acting on acid anhydrides; GO:0016787 hydrolase activity; GO:0000166 nucleotide binding; GO:0017111 nucleoside-triphosphatase activity; GO:0097159 organic cyclic compound binding; GO:1901363 heterocyclic compound binding; GO:0032549 ribonucleoside binding; GO:0097367 carb…	K07375	TUBB; tubulin beta	fve04145 Phagosome - Fragaria vesca (woodland strawberry);	IPR003008; IPR023123; IPR008280; IPR018316;	Tubulin/FtsZ, GTPase domain; Tubulin, C-terminal; Tubulin/FtsZ, C-terminal; Tubulin/FtsZ, 2-layer sandwich domain;
Unigene86105_All	2 337 minus strand hypothetical protein PRUPE_ppa001783mg [Prunus persica]	0.76	Q2	0.00099853	12.322	-2	43.8	5	14	cytoplasm	GO:0000097 sulfur amino acid biosynthetic process; GO:0016053 organic acid biosynthetic process; GO:0009066 aspartate family amino acid metabolic process; GO:0044699 single-organism process; GO:0009058 biosynthetic process; GO:1901566 organonitrogen compound biosynthetic process; GO:0044237 cellular metabolic process; GO:0044272 sulfur compound biosynthetic process; GO:0000096 sulfur amino acid m…		GO:0042085 5-methyltetrahydropteroyltri-L-glutamate-dependent methyltransferase activity; GO:0008168 methyltransferase activity; GO:0046914 transition metal ion binding; GO:0003824 catalytic activity; GO:0005488 binding; GO:0008172 S-methyltransferase activity; GO:0043167 ion binding; GO:0016741 transferase activity, transferring one-carbon groups; GO:0046872 metal ion binding; GO:0043169 cation …	K00549	metE; 5-methyltetrahydropteroyltriglutamate--homocysteine methyltransferase [EC:2.1.1.14]	fve00450 Selenocompound metabolism - Fragaria vesca (woodland strawberry); fve00270 Cysteine and methionine metabolism - Fragaria vesca (woodland strawberry); fve01110 Biosynthesis of secondary metabolites - Fragaria vesca (woodland strawberry); fve01100 Metabolic pathways - Fragaria vesca (woodland strawberry); fve01230 Biosynthesis of amino acids - Fragaria vesca (woodland strawberry);	IPR002629;	Cobalamin-independent methionine synthase MetE, C-terminal/archaeal;
Unigene35866_All	136 1008 xyloglucan endotransglycosylase [Tropaeolum majus]	0.753	Q2	0.00042398	33.821	80.669	29.2	8	14	chloroplast	GO:0044085 cellular component biogenesis; GO:0006073 cellular glucan metabolic process; GO:0044036 cell wall macromolecule metabolic process; GO:0044042 glucan metabolic process; GO:0005975 carbohydrate metabolic process; GO:0044238 primary metabolic process; GO:0044237 cellular metabolic process; GO:0010410 hemicellulose metabolic process; GO:0044264 cellular polysaccharide metabolic process; GO…	GO:0048046 apoplast; GO:0030312 external encapsulating structure; GO:0044464 cell part; GO:0071944 cell periphery; GO:0005618 cell wall; GO:0005623 cell; GO:0005576 extracellular region;	GO:0016762 xyloglucan:xyloglucosyl transferase activity; GO:0016758 transferase activity, transferring hexosyl groups; GO:0003824 catalytic activity; GO:0016798 hydrolase activity, acting on glycosyl bonds; GO:0004553 hydrolase activity, hydrolyzing O-glycosyl compounds; GO:0016757 transferase activity, transferring glycosyl groups; GO:0016787 hydrolase activity; GO:0016740 transferase activity;	K08235			IPR010713; IPR013320; IPR000757;	Xyloglucan endo-transglycosylase, C-terminal; Concanavalin A-like lectin/glucanase domain; Glycoside hydrolase family 16;
CL13315.Contig6_All	"1 363 porphobilinogen synthase, putative [Ricinus communis] >gi|223546832|gb|EEF48329.1| porphobilinogen synthase, putative [Ricinus communis]"	0.668	Q2	0.0054372	13.086	20.678	31.4	3	3	cytoplasm	GO:0018130 heterocycle biosynthetic process; GO:0006725 cellular aromatic compound metabolic process; GO:0006807 nitrogen compound metabolic process; GO:1901360 organic cyclic compound metabolic process; GO:0009058 biosynthetic process; GO:1901566 organonitrogen compound biosynthetic process; GO:1901576 organic substance biosynthetic process; GO:0044237 cellular metabolic process; GO:0044249 cell…		GO:0003824 catalytic activity; GO:0005488 binding; GO:0043167 ion binding; GO:0043169 cation binding; GO:0046872 metal ion binding; GO:0016829 lyase activity; GO:0016836 hydro-lyase activity; GO:0004655 porphobilinogen synthase activity; GO:0016835 carbon-oxygen lyase activity;	K01698	hemB; porphobilinogen synthase [EC:4.2.1.24]	fve00860 Porphyrin and chlorophyll metabolism - Fragaria vesca (woodland strawberry); fve01110 Biosynthesis of secondary metabolites - Fragaria vesca (woodland strawberry); fve01100 Metabolic pathways - Fragaria vesca (woodland strawberry);	IPR013785;	Aldolase-type TIM barrel;
Unigene77056_All	310 633 minus strand predicted protein [Populus trichocarpa] >gi|222862315|gb|EEE99821.1| predicted protein [Populus trichocarpa]	0.758	Q2	0.0158568	11.247	6.0036	7.4	1	1	chloroplast			GO:0005515 protein binding; GO:0051082 unfolded protein binding; GO:0031072 heat shock protein binding; GO:0005488 binding;				IPR001305;	Heat shock protein DnaJ, cysteine-rich domain;
Unigene62368_All	91 723 hypothetical protein VITISV_031633 [Vitis vinifera]	0.759	Q2	0.00021505	24.125	11.994	15.6	3	9	chloroplast
Unigene98996_All	225 455 minus strand TPA: putative prolin-rich extensin-like receptor protein kinase family protein [Zea mays]	0.717	Q2	0.000177917	8.152	18.881	15.6	1	1	chloroplast
Unigene47034_All	"71 1357 minus strand Aspartic proteinase nepenthesin-1 precursor, putative [Ricinus communis] >gi|223548055|gb|EEF49547.1| Aspartic proteinase nepenthesin-1 precursor, putative [Ricinus communis]"	0.754	Q2	1.97478e-05	46.473	86.528	19.6	7	10	extracellular				K01381			IPR032799; IPR033121; IPR021109; IPR032861;	Xylanase inhibitor, C-terminal; Peptidase family A1 domain; Aspartic peptidase domain; Xylanase inhibitor, N-terminal;
CL16116.Contig1_All	5 403 unknown [Lotus japonicus]	0.722	Q2	0.0020382	14.509	6.7536	12.8	2	7	nucleus		GO:0043229 intracellular organelle; GO:0043232 intracellular non-membrane-bounded organelle; GO:0044446 intracellular organelle part; GO:0032991 macromolecular complex; GO:0044424 intracellular part; GO:0005623 cell; GO:0044422 organelle part; GO:0044427 chromosomal part; GO:0043228 non-membrane-bounded organelle; GO:0000786 nucleosome; GO:0043226 organelle; GO:0000785 chromatin; GO:0044464 cell …	GO:0097159 organic cyclic compound binding; GO:1901363 heterocyclic compound binding; GO:0003677 DNA binding; GO:0046982 protein heterodimerization activity; GO:0005488 binding; GO:0046983 protein dimerization activity; GO:0003676 nucleic acid binding; GO:0005515 protein binding;	K11252			IPR009072; IPR007125;	Histone-fold; Histone H2A/H2B/H3;
Unigene120440_All	2 277 minus strand PREDICTED: 5-methyltetrahydropteroyltriglutamate--homocysteine methyltransferase-like [Fragaria vesca subsp. vesca]	0.709	Q2	0.00057766	10.376	5.8157	16.3	2	2	chloroplast				K00549	metE; 5-methyltetrahydropteroyltriglutamate--homocysteine methyltransferase [EC:2.1.1.14]	fve00450 Selenocompound metabolism - Fragaria vesca (woodland strawberry); fve00270 Cysteine and methionine metabolism - Fragaria vesca (woodland strawberry); fve01110 Biosynthesis of secondary metabolites - Fragaria vesca (woodland strawberry); fve01100 Metabolic pathways - Fragaria vesca (woodland strawberry); fve01230 Biosynthesis of amino acids - Fragaria vesca (woodland strawberry);
Unigene96557_All	"45 1337 minus strand Aspartic proteinase nepenthesin-1 precursor, putative [Ricinus communis] >gi|223547112|gb|EEF48609.1| Aspartic proteinase nepenthesin-1 precursor, putative [Ricinus communis]"	0.724	Q2	0.00032201	45.543	85.045	8.8	3	6	extracellular							IPR032799; IPR033121; IPR021109; IPR032861;	Xylanase inhibitor, C-terminal; Peptidase family A1 domain; Aspartic peptidase domain; Xylanase inhibitor, N-terminal;
CL27992.Contig1_All	"62 451 minus strand histone h2b, putative [Ricinus communis] >gi|223525881|gb|EEF28303.1| histone h2b, putative [Ricinus communis]"	0.737	Q2	0.0054036	14.454	5.875	49.2	7	35	nucleus		GO:0043229 intracellular organelle; GO:0043232 intracellular non-membrane-bounded organelle; GO:0044446 intracellular organelle part; GO:0032991 macromolecular complex; GO:0044424 intracellular part; GO:0005623 cell; GO:0044422 organelle part; GO:0044427 chromosomal part; GO:0043228 non-membrane-bounded organelle; GO:0000786 nucleosome; GO:0043226 organelle; GO:0000785 chromatin; GO:0044464 cell …	GO:0097159 organic cyclic compound binding; GO:1901363 heterocyclic compound binding; GO:0003677 DNA binding; GO:0046982 protein heterodimerization activity; GO:0005488 binding; GO:0046983 protein dimerization activity; GO:0003676 nucleic acid binding; GO:0005515 protein binding;	K11252			IPR009072; IPR007125;	Histone-fold; Histone H2A/H2B/H3;
CL11800.Contig9_All	"131 1255 minus strand Esterase precursor, putative [Ricinus communis] >gi|223539390|gb|EEF40981.1| Esterase precursor, putative [Ricinus communis]"	0.708	Q2	0.000121853	41.792	103.32	21.6	7	10	cytoplasm			GO:0016787 hydrolase activity; GO:0003824 catalytic activity; GO:0016788 hydrolase activity, acting on ester bonds;				IPR001087; IPR013830;	GDSL lipase/esterase; SGNH hydrolase-type esterase domain;
CL13550.Contig9_All	160 1995 predicted protein [Populus trichocarpa] >gi|222870294|gb|EEF07425.1| predicted protein [Populus trichocarpa]	0.739	Q2	0.00102127	69.41	43.199	10	5	7	cytoplasm			GO:0016741 transferase activity, transferring one-carbon groups; GO:0008168 methyltransferase activity; GO:0003824 catalytic activity; GO:0016740 transferase activity;				IPR029063;	S-adenosyl-L-methionine-dependent methyltransferase;
CL17797.Contig2_All	21 1121 minus strand chitinase 3 [Populus x canadensis]	0.75	Q2	0.000160692	40.314	18.598	5.7	2	2	chloroplast	GO:1901071 glucosamine-containing compound metabolic process; GO:0006030 chitin metabolic process; GO:0006026 aminoglycan catabolic process; GO:1901136 carbohydrate derivative catabolic process; GO:0006807 nitrogen compound metabolic process; GO:0006032 chitin catabolic process; GO:0005975 carbohydrate metabolic process; GO:0044238 primary metabolic process; GO:1901072 glucosamine-containing comp…		GO:0004553 hydrolase activity, hydrolyzing O-glycosyl compounds; GO:0016787 hydrolase activity; GO:0004568 chitinase activity; GO:0003824 catalytic activity; GO:0016798 hydrolase activity, acting on glycosyl bonds;	K01183	E3.2.1.14; chitinase [EC:3.2.1.14]	fve00520 Amino sugar and nucleotide sugar metabolism - Fragaria vesca (woodland strawberry); fve01100 Metabolic pathways - Fragaria vesca (woodland strawberry);	IPR001223; IPR011583; IPR029070; IPR017853; IPR013781;	Glycoside hydrolase family 18, catalytic domain; Chitinase II; Chitinase insertion domain; Glycoside hydrolase superfamily; Glycoside hydrolase, catalytic domain;
CL13032.Contig16_All	"161 340 PREDICTED: glutamate-1-semialdehyde 2,1-aminomutase, chloroplastic-like [Cucumis sativus] >gi|449527822|ref|XP_004170908.1| PREDICTED: glutamate-1-semialdehyde 2,1-aminomutase, chloroplastic-like [Cucumis sativus]"	0.746	Q2	0.00058477	6.2901	6.9596	28.3	2	3	chloroplast
CL28015.Contig1_All	"215 832 Photosystem I reaction center subunit II, chloroplast precursor, putative [Ricinus communis] >gi|223540112|gb|EEF41689.1| Photosystem I reaction center subunit II, chloroplast precursor, putative [Ricinus communis]"	0.739	Q2	0.0023356	22.592	15.557	50.5	9	41	chloroplast	GO:0008152 metabolic process; GO:0044237 cellular metabolic process; GO:0009987 cellular process; GO:0015979 photosynthesis;	GO:0016020 membrane; GO:0098796 membrane protein complex; GO:0032991 macromolecular complex; GO:0044424 intracellular part; GO:0005623 cell; GO:0034357 photosynthetic membrane; GO:0009521 photosystem; GO:0009538 photosystem I reaction center; GO:0044464 cell part; GO:0005622 intracellular; GO:0044425 membrane part; GO:0009579 thylakoid; GO:0043234 protein complex; GO:0044436 thylakoid part; GO:00…		K02692	psaD; photosystem I subunit II	fve00195 Photosynthesis - Fragaria vesca (woodland strawberry); fve01100 Metabolic pathways - Fragaria vesca (woodland strawberry);
Unigene28895_All	277 1383 minus strand PREDICTED: LOW QUALITY PROTEIN: putative G3BP-like protein-like [Glycine max]	0.738	Q2	5.6504e-05	40.395	6.7043	2.4	1	1	nucleus	GO:0006810 transport; GO:0051179 localization; GO:0051234 establishment of localization;	GO:0005623 cell; GO:0005622 intracellular; GO:0044464 cell part;	GO:0097159 organic cyclic compound binding; GO:1901363 heterocyclic compound binding; GO:1901265 nucleoside phosphate binding; GO:0005488 binding; GO:0003676 nucleic acid binding; GO:0000166 nucleotide binding; GO:0036094 small molecule binding;	K17265			IPR002075; IPR018222; IPR000504; IPR012677; IPR032710;	Nuclear transport factor 2; Nuclear transport factor 2, eukaryote; RNA recognition motif domain; Nucleotide-binding alpha-beta plait domain; NTF2-like domain;
CL23658.Contig3_All	85 603 PREDICTED: protein LHCP TRANSLOCATION DEFECT-like [Fragaria vesca subsp. vesca]	0.742	Q2	0.0020796	19.166	26.965	34.7	4	5	chloroplast							IPR020683;	Ankyrin repeat-containing domain;
Unigene78804_All	"181 1911 minus strand pyruvate kinase, putative [Ricinus communis] >gi|223547521|gb|EEF49016.1| pyruvate kinase, putative [Ricinus communis]"	0.73	Q2	8.304e-05	63.563	125.63	23.9	11	13	chloroplast	GO:0006757 ATP generation from ADP; GO:0009116 nucleoside metabolic process; GO:0042278 purine nucleoside metabolic process; GO:0006165 nucleoside diphosphate phosphorylation; GO:0046031 ADP metabolic process; GO:0019362 pyridine nucleotide metabolic process; GO:0006096 glycolytic process; GO:0009167 purine ribonucleoside monophosphate metabolic process; GO:0009117 nucleotide metabolic process; G…		GO:0000287 magnesium ion binding; GO:0004743 pyruvate kinase activity; GO:0016773 phosphotransferase activity, alcohol group as acceptor; GO:0003824 catalytic activity; GO:0005488 binding; GO:0043167 ion binding; GO:0030955 potassium ion binding; GO:0046872 metal ion binding; GO:0043169 cation binding; GO:0031420 alkali metal ion binding; GO:0016740 transferase activity; GO:0016772 transferase ac…	K00873	PK; pyruvate kinase [EC:2.7.1.40]	fve01200 Carbon metabolism - Fragaria vesca (woodland strawberry); fve00230 Purine metabolism - Fragaria vesca (woodland strawberry); fve00010 Glycolysis / Gluconeogenesis - Fragaria vesca (woodland strawberry); fve01110 Biosynthesis of secondary metabolites - Fragaria vesca (woodland strawberry); fve00620 Pyruvate metabolism - Fragaria vesca (woodland strawberry); fve01100 Metabolic pathways - F…	IPR015813; IPR015794; IPR011037; IPR015806; IPR015795; IPR015793;	Pyruvate/Phosphoenolpyruvate kinase-like domain; Pyruvate kinase, alpha/beta; Pyruvate kinase-like, insert domain; Pyruvate kinase, beta-barrel insert domain; Pyruvate kinase, C-terminal; Pyruvate kinase, barrel;
CL10722.Contig20_All	65 952 minus strand conserved hypothetical protein [Ricinus communis] >gi|223529138|gb|EEF31117.1| conserved hypothetical protein [Ricinus communis]	0.743	Q2	0.0143201	31.758	6.3823	3	1	1	nucleus							IPR025131;	Domain of unknown function DUF4057;
CL16890.Contig5_All	214 1434 minus strand putative leucine zipper protein [Gossypium hirsutum]	0.745	Q2	0.0156381	47.474	6.9365	37.6	12	25	cytoplasm	GO:0051188 cofactor biosynthetic process; GO:0046148 pigment biosynthetic process; GO:0006725 cellular aromatic compound metabolic process; GO:0015994 chlorophyll metabolic process; GO:0044699 single-organism process; GO:0009058 biosynthetic process; GO:1901566 organonitrogen compound biosynthetic process; GO:0044237 cellular metabolic process; GO:0071704 organic substance metabolic process; GO:0…		GO:0016709 oxidoreductase activity, acting on paired donors, with incorporation or reduction of molecular oxygen, NAD(P)H as one donor, and incorporation of one atom of oxygen; GO:0003824 catalytic activity; GO:0005488 binding; GO:0043167 ion binding; GO:0043169 cation binding; GO:0046872 metal ion binding; GO:0016705 oxidoreductase activity, acting on paired donors, with incorporation or reducti…	K04035	E1.14.13.81; magnesium-protoporphyrin IX monomethyl ester (oxidative) cyclase [EC:1.14.13.81]	fve00860 Porphyrin and chlorophyll metabolism - Fragaria vesca (woodland strawberry); fve01110 Biosynthesis of secondary metabolites - Fragaria vesca (woodland strawberry); fve01100 Metabolic pathways - Fragaria vesca (woodland strawberry);	IPR009078; IPR003251;	Ferritin-like superfamily; Rubrerythrin;
CL9965.Contig8_All	"150 1373 pyruvate dehydrogenase, putative [Ricinus communis] >gi|223541081|gb|EEF42637.1| pyruvate dehydrogenase, putative [Ricinus communis]"	0.768	Q2	0.0103214	44.166	26.983	6.6	3	5	chloroplast	GO:0008152 metabolic process;		GO:0003824 catalytic activity;	K00162	PDHB; pyruvate dehydrogenase E1 component beta subunit [EC:1.2.4.1]	fve01200 Carbon metabolism - Fragaria vesca (woodland strawberry); fve00010 Glycolysis / Gluconeogenesis - Fragaria vesca (woodland strawberry); fve00020 Citrate cycle (TCA cycle) - Fragaria vesca (woodland strawberry); fve01110 Biosynthesis of secondary metabolites - Fragaria vesca (woodland strawberry); fve00620 Pyruvate metabolism - Fragaria vesca (woodland strawberry); fve01100 Metabolic path…	IPR009014; IPR033248; IPR005475; IPR029061;	Transketolase C-terminal/Pyruvate-ferredoxin oxidoreductase domain II; Transketolase, C-terminal domain; Transketolase-like, pyrimidine-binding domain; Thiamin diphosphate-binding fold;
CL27117.Contig6_All	29 1054 flavonoid o-methyltransferase predicted protein [Populus trichocarpa] >gi|222849341|gb|EEE86888.1| flavonoid o-methyltransferase predicted protein [Populus trichocarpa]	0.744	Q2	1.95051e-05	38.042	95.279	23.7	7	11	cytoskeleton			GO:0016741 transferase activity, transferring one-carbon groups; GO:0005515 protein binding; GO:0008171 O-methyltransferase activity; GO:0008168 methyltransferase activity; GO:0003824 catalytic activity; GO:0016740 transferase activity; GO:0005488 binding; GO:0046983 protein dimerization activity;				IPR011991; IPR012967; IPR029063; IPR001077;	Winged helix-turn-helix DNA-binding domain; Plant methyltransferase dimerisation; S-adenosyl-L-methionine-dependent methyltransferase; O-methyltransferase, family 2;
CL9797.Contig8_All	89 1348 minus strand hypothetical protein [Prunus persica]	0.763	Q2	0.026663	47.005	5.9651	5.2	2	2	chloroplast			GO:0016741 transferase activity, transferring one-carbon groups; GO:0008168 methyltransferase activity; GO:0003824 catalytic activity; GO:0016740 transferase activity;				IPR029063;	S-adenosyl-L-methionine-dependent methyltransferase;
CL8643.Contig3_All	159 1961 minus strand PREDICTED: pentatricopeptide repeat-containing protein At1g09900-like [Fragaria vesca subsp. vesca]	0.684	Q2	0.0023396	66.972	6.3901	1.2	1	1	cytoplasm			GO:0005515 protein binding; GO:0005488 binding;				IPR011990;	Tetratricopeptide-like helical domain;
CL8220.Contig8_All	"95 1342 RNA binding protein, putative [Ricinus communis] >gi|223540085|gb|EEF41662.1| RNA binding protein, putative [Ricinus communis]"	0.755	Q2	0.00048361	45.245	7.2709	3.1	1	1	nucleus			GO:0097159 organic cyclic compound binding; GO:1901363 heterocyclic compound binding; GO:0003723 RNA binding; GO:1901265 nucleoside phosphate binding; GO:0005488 binding; GO:0003676 nucleic acid binding; GO:0000166 nucleotide binding; GO:0036094 small molecule binding;	K13207			IPR000504; IPR012677;	RNA recognition motif domain; Nucleotide-binding alpha-beta plait domain;
CL13633.Contig5_All	"77 2014 PREDICTED: phosphomethylpyrimidine synthase, chloroplastic-like [Fragaria vesca subsp. vesca]"	0.748	Q2	0.00026163	72.201	7.3711	14.2	7	8	chloroplast	GO:0009110 vitamin biosynthetic process; GO:0006725 cellular aromatic compound metabolic process; GO:0044699 single-organism process; GO:0009058 biosynthetic process; GO:0042724 thiamine-containing compound biosynthetic process; GO:1901566 organonitrogen compound biosynthetic process; GO:0006772 thiamine metabolic process; GO:0044237 cellular metabolic process; GO:0044272 sulfur compound biosynth…		GO:0051536 iron-sulfur cluster binding; GO:0005488 binding; GO:0051540 metal cluster binding;	K03147	thiC; phosphomethylpyrimidine synthase [EC:4.1.99.17]	fve01100 Metabolic pathways - Fragaria vesca (woodland strawberry); fve00730 Thiamine metabolism - Fragaria vesca (woodland strawberry);
Unigene100850_All	40 420 minus strand RecName: Full=Histone H3 >gi|60543034|dbj|BAD90766.1| histone 3 [Conocephalum supradecompositum] >gi|60543038|dbj|BAD90768.1| histone 3 [Conocephalum supradecompositum] >gi|60543044|dbj|BAD90771.1| histone 3 [Conocephalum supradecompositum] >gi|60543054|dbj|BAD90776.1| histone 3 [Conocephalum supradecompositum] >gi|60543072|dbj|BAD90785.1| histone 3 [Conocephalum conicum] >gi|…	0.704	Q2	0.024163	14.308	6.8759	19.7	3	7	nucleus		GO:0043229 intracellular organelle; GO:0043232 intracellular non-membrane-bounded organelle; GO:0044446 intracellular organelle part; GO:0032991 macromolecular complex; GO:0044424 intracellular part; GO:0005623 cell; GO:0044422 organelle part; GO:0044427 chromosomal part; GO:0043228 non-membrane-bounded organelle; GO:0000786 nucleosome; GO:0043226 organelle; GO:0000785 chromatin; GO:0044464 cell …	GO:0097159 organic cyclic compound binding; GO:1901363 heterocyclic compound binding; GO:0003677 DNA binding; GO:0046982 protein heterodimerization activity; GO:0005488 binding; GO:0046983 protein dimerization activity; GO:0003676 nucleic acid binding; GO:0005515 protein binding;	K11253			IPR009072; IPR007125;	Histone-fold; Histone H2A/H2B/H3;
CL7143.Contig3_All	103 1365 hypothetical protein PRUPE_ppa006200mg [Prunus persica]	0.698	Q2	2.1509e-05	46.181	173.64	33	12	30	chloroplast	GO:0051188 cofactor biosynthetic process; GO:0046148 pigment biosynthetic process; GO:0006725 cellular aromatic compound metabolic process; GO:0015994 chlorophyll metabolic process; GO:0044699 single-organism process; GO:0009058 biosynthetic process; GO:1901566 organonitrogen compound biosynthetic process; GO:0044237 cellular metabolic process; GO:0071704 organic substance metabolic process; GO:0…		GO:0005524 ATP binding; GO:1901265 nucleoside phosphate binding; GO:0016874 ligase activity; GO:0001882 nucleoside binding; GO:0043167 ion binding; GO:0016851 magnesium chelatase activity; GO:0051002 ligase activity, forming nitrogen-metal bonds; GO:0051003 ligase activity, forming nitrogen-metal bonds, forming coordination complexes; GO:0000166 nucleotide binding; GO:0097159 organic cyclic compo…	K03405	chlI; magnesium chelatase subunit I [EC:6.6.1.1]	fve00860 Porphyrin and chlorophyll metabolism - Fragaria vesca (woodland strawberry); fve01110 Biosynthesis of secondary metabolites - Fragaria vesca (woodland strawberry); fve01100 Metabolic pathways - Fragaria vesca (woodland strawberry);	IPR003593; IPR000523; IPR027417;	AAA+ ATPase domain; Magnesium chelatase ChlI domain; P-loop containing nucleoside triphosphate hydrolase;
CL11588.Contig8_All	1 1098 acetohydroxyacid synthase [Gossypium hirsutum]	0.729	Q2	0.00020167	39.882	34.983	10.1	4	5	cytoplasm			GO:0000287 magnesium ion binding; GO:0019842 vitamin binding; GO:0043167 ion binding; GO:0048037 cofactor binding; GO:1901681 sulfur compound binding; GO:0030976 thiamine pyrophosphate binding; GO:1901363 heterocyclic compound binding; GO:0097159 organic cyclic compound binding; GO:0003824 catalytic activity; GO:0005488 binding; GO:0043169 cation binding; GO:0046872 metal ion binding; GO:0043168 …	K01652	E2.2.1.6L; acetolactate synthase I/II/III large subunit [EC:2.2.1.6]	fve00660 C5-Branched dibasic acid metabolism - Fragaria vesca (woodland strawberry); fve00650 Butanoate metabolism - Fragaria vesca (woodland strawberry); fve00290 Valine, leucine and isoleucine biosynthesis - Fragaria vesca (woodland strawberry); fve01110 Biosynthesis of secondary metabolites - Fragaria vesca (woodland strawberry); fve01210 2-Oxocarboxylic acid metabolism - Fragaria vesca (woodl…	IPR012000; IPR029035; IPR029061; IPR011766;	Thiamine pyrophosphate enzyme, central domain; DHS-like NAD/FAD-binding domain; Thiamin diphosphate-binding fold; Thiamine pyrophosphate enzyme, C-terminal TPP-binding;
Unigene68052_All	45 1073 minus strand unnamed protein product [Vitis vinifera]	0.768	Q2	0.00190083	38.668	11.475	5.5	2	2	cytoplasm	GO:0006260 DNA replication; GO:0006725 cellular aromatic compound metabolic process; GO:0006259 DNA metabolic process; GO:1901360 organic cyclic compound metabolic process; GO:0006807 nitrogen compound metabolic process; GO:0009058 biosynthetic process; GO:0044238 primary metabolic process; GO:1901576 organic substance biosynthetic process; GO:0044237 cellular metabolic process; GO:0044249 cellul…	GO:0043226 organelle; GO:0043231 intracellular membrane-bounded organelle; GO:0043229 intracellular organelle; GO:0005634 nucleus; GO:0044464 cell part; GO:0005622 intracellular; GO:0032991 macromolecular complex; GO:0044424 intracellular part; GO:0042555 MCM complex; GO:0043234 protein complex; GO:0043227 membrane-bounded organelle; GO:0005623 cell;	GO:0003677 DNA binding; GO:0005524 ATP binding; GO:1901265 nucleoside phosphate binding; GO:0004386 helicase activity; GO:0001882 nucleoside binding; GO:0043167 ion binding; GO:0016817 hydrolase activity, acting on acid anhydrides; GO:0016787 hydrolase activity; GO:0000166 nucleotide binding; GO:0017111 nucleoside-triphosphatase activity; GO:1901363 heterocyclic compound binding; GO:0097159 organ…	K02542	MCM6; DNA replication licensing factor MCM6 [EC:3.6.4.12]	fve03030 DNA replication - Fragaria vesca (woodland strawberry);	IPR012340; IPR004039; IPR033762; IPR027925;	Nucleic acid-binding, OB-fold; Rubredoxin-type fold; MCM OB domain; MCM N-terminal domain;
CL28167.Contig18_All	1777 2766 predicted protein [Populus trichocarpa] >gi|222864307|gb|EEF01438.1| predicted protein [Populus trichocarpa]	0.737	Q2	0.0006771	37.346	7.5156	3	1	1	cytoplasm
CL26567.Contig6_All	"537 1400 minus strand PREDICTED: 31 kDa ribonucleoprotein, chloroplastic isoform 1 [Vitis vinifera]"	0.683	Q2	6.1605e-05	31.496	13.412	21.9	8	16	chloroplast			GO:0097159 organic cyclic compound binding; GO:1901363 heterocyclic compound binding; GO:1901265 nucleoside phosphate binding; GO:0005488 binding; GO:0003676 nucleic acid binding; GO:0000166 nucleotide binding; GO:0036094 small molecule binding;	K11294			IPR000504; IPR012677;	RNA recognition motif domain; Nucleotide-binding alpha-beta plait domain;
CL12052.Contig1_All	"49 1065 zinc finger protein, putative [Ricinus communis] >gi|223531605|gb|EEF33433.1| zinc finger protein, putative [Ricinus communis]"	0.705	Q2	0.00030053	37.508	5.7762	2.1	1	1	extracellular			GO:0016787 hydrolase activity; GO:0003824 catalytic activity; GO:0016788 hydrolase activity, acting on ester bonds;				IPR001087; IPR013830;	GDSL lipase/esterase; SGNH hydrolase-type esterase domain;
CL3798.Contig3_All	"220 2220 PREDICTED: acyltransferase-like protein At1g54570, chloroplastic [Vitis vinifera]"	0.751	Q2	0.033099	75.347	-2	1.2	1	1	cytoplasm			GO:0016746 transferase activity, transferring acyl groups; GO:0016747 transferase activity, transferring acyl groups other than amino-acyl groups; GO:0003824 catalytic activity; GO:0016740 transferase activity;				IPR029058; IPR022742;	Alpha/Beta hydrolase fold; Serine aminopeptidase, S33;
Unigene44172_All	122 760 phenylalanine ammonia-lyase [Hibiscus cannabinus]	0.765	Q2	0.00021563	22.894	6.17	26.3	6	7	chloroplast			GO:0003824 catalytic activity;	K10775	PAL; phenylalanine ammonia-lyase [EC:4.3.1.24]	fve00360 Phenylalanine metabolism - Fragaria vesca (woodland strawberry); fve00940 Phenylpropanoid biosynthesis - Fragaria vesca (woodland strawberry); fve01110 Biosynthesis of secondary metabolites - Fragaria vesca (woodland strawberry); fve01100 Metabolic pathways - Fragaria vesca (woodland strawberry);	IPR024083; IPR008948;	Fumarase/histidase, N-terminal; L-Aspartase-like;
Unigene52980_All	99 1316 minus strand PREDICTED: quercetin 3-O-methyltransferase 1 isoform 1 [Vitis vinifera] >gi|147785074|emb|CAN75449.1| hypothetical protein VITISV_028011 [Vitis vinifera]	0.755	Q2	0.00139863	44.76	53.331	21.9	8	8	plasma membrane			GO:0016741 transferase activity, transferring one-carbon groups; GO:0005515 protein binding; GO:0008171 O-methyltransferase activity; GO:0008168 methyltransferase activity; GO:0003824 catalytic activity; GO:0016740 transferase activity; GO:0005488 binding; GO:0046983 protein dimerization activity;				IPR011991; IPR012967; IPR029063; IPR001077;	Winged helix-turn-helix DNA-binding domain; Plant methyltransferase dimerisation; S-adenosyl-L-methionine-dependent methyltransferase; O-methyltransferase, family 2;
CL565.Contig9_All	367 1311 PREDICTED: putative GDP-L-fucose synthase 2-like [Vitis vinifera]	0.726	Q2	0.0071577	34.845	5.912	24.8	8	11	cytoplasm	GO:0009226 nucleotide-sugar biosynthetic process; GO:0018130 heterocycle biosynthetic process; GO:0006725 cellular aromatic compound metabolic process; GO:0034654 nucleobase-containing compound biosynthetic process; GO:1901360 organic cyclic compound metabolic process; GO:0006807 nitrogen compound metabolic process; GO:0009058 biosynthetic process; GO:0044238 primary metabolic process; GO:0044237…		GO:0048037 cofactor binding; GO:0003824 catalytic activity; GO:0005488 binding; GO:0016491 oxidoreductase activity; GO:0050662 coenzyme binding;	K02377	TSTA3; GDP-L-fucose synthase [EC:1.1.1.271]	fve00520 Amino sugar and nucleotide sugar metabolism - Fragaria vesca (woodland strawberry); fve01100 Metabolic pathways - Fragaria vesca (woodland strawberry); fve00051 Fructose and mannose metabolism - Fragaria vesca (woodland strawberry);	IPR001509; IPR016040;	NAD-dependent epimerase/dehydratase; NAD(P)-binding domain;
Unigene16223_All	336 1913 EG [Gossypium hirsutum]	0.739	Q2	0.00043774	57.422	19.829	5.3	3	3	endoplasmic reticulum	GO:0008152 metabolic process; GO:0005975 carbohydrate metabolic process; GO:0044238 primary metabolic process; GO:0071704 organic substance metabolic process;		GO:0004553 hydrolase activity, hydrolyzing O-glycosyl compounds; GO:0016787 hydrolase activity; GO:0003824 catalytic activity; GO:0016798 hydrolase activity, acting on glycosyl bonds;				IPR012341; IPR008928;	Six-hairpin glycosidase; Six-hairpin glycosidase-like;
CL11498.Contig2_All	2 118 minus strand RecName: Full=5-methyltetrahydropteroyltriglutamate--homocysteine methyltransferase; AltName: Full=Cobalamin-independent methionine synthase isozyme; AltName: Full=Vitamin-B12-independent methionine synthase isozyme	0.718	Q2	0.00023695	4.286	5.9268	61.5	3	3	cytoplasm	GO:0000097 sulfur amino acid biosynthetic process; GO:0016053 organic acid biosynthetic process; GO:0009066 aspartate family amino acid metabolic process; GO:0044699 single-organism process; GO:0009058 biosynthetic process; GO:1901566 organonitrogen compound biosynthetic process; GO:0044237 cellular metabolic process; GO:0044272 sulfur compound biosynthetic process; GO:0000096 sulfur amino acid m…		GO:0042085 5-methyltetrahydropteroyltri-L-glutamate-dependent methyltransferase activity; GO:0008168 methyltransferase activity; GO:0046914 transition metal ion binding; GO:0003824 catalytic activity; GO:0005488 binding; GO:0008172 S-methyltransferase activity; GO:0043167 ion binding; GO:0016741 transferase activity, transferring one-carbon groups; GO:0046872 metal ion binding; GO:0043169 cation …	K00549	metE; 5-methyltetrahydropteroyltriglutamate--homocysteine methyltransferase [EC:2.1.1.14]	fve00450 Selenocompound metabolism - Fragaria vesca (woodland strawberry); fve00270 Cysteine and methionine metabolism - Fragaria vesca (woodland strawberry); fve01110 Biosynthesis of secondary metabolites - Fragaria vesca (woodland strawberry); fve01100 Metabolic pathways - Fragaria vesca (woodland strawberry); fve01230 Biosynthesis of amino acids - Fragaria vesca (woodland strawberry);	IPR002629;	Cobalamin-independent methionine synthase MetE, C-terminal/archaeal;
CL12623.Contig2_All	"273 872 adenosylhomocysteinase, putative [Ricinus communis] >gi|223538043|gb|EEF39656.1| adenosylhomocysteinase, putative [Ricinus communis]"	0.723	Q2	3.8493e-05	21.839	-2	20	5	12	mitochondria	GO:1901606 alpha-amino acid catabolic process; GO:0009116 nucleoside metabolic process; GO:0042278 purine nucleoside metabolic process; GO:0046498 S-adenosylhomocysteine metabolic process; GO:0006725 cellular aromatic compound metabolic process; GO:0044699 single-organism process; GO:0072523 purine-containing compound catabolic process; GO:0044237 cellular metabolic process; GO:0071704 organic su…		GO:0097159 organic cyclic compound binding; GO:1901363 heterocyclic compound binding; GO:0004013 adenosylhomocysteinase activity; GO:0016801 hydrolase activity, acting on ether bonds; GO:1901265 nucleoside phosphate binding; GO:0051287 NAD binding; GO:0003824 catalytic activity; GO:0005488 binding; GO:0016787 hydrolase activity; GO:0000166 nucleotide binding; GO:0048037 cofactor binding; GO:00168…	K01251	E3.3.1.1; adenosylhomocysteinase [EC:3.3.1.1]	fve00270 Cysteine and methionine metabolism - Fragaria vesca (woodland strawberry); fve01100 Metabolic pathways - Fragaria vesca (woodland strawberry);
CL22866.Contig4_All	121 633 minus strand predicted protein [Populus trichocarpa] >gi|222846588|gb|EEE84135.1| predicted protein [Populus trichocarpa]	0.694	Q2	8.0872e-05	18.738	5.9712	5.3	1	1	chloroplast
CL17509.Contig4_All	"115 870 Tetrapyrrole-binding protein, chloroplast precursor, putative [Ricinus communis] >gi|223526705|gb|EEF28939.1| Tetrapyrrole-binding protein, chloroplast precursor, putative [Ricinus communis]"	0.702	Q2	2.2728e-05	28.568	13.788	7.5	2	2	nucleus							IPR008629;	GUN4-like;
CL13633.Contig4_All	"97 2034 minus strand PREDICTED: phosphomethylpyrimidine synthase, chloroplastic-like [Fragaria vesca subsp. vesca]"	0.68	Q2	0.045736	72.233	66.211	13.9	7	8	peroxisome	GO:0009110 vitamin biosynthetic process; GO:0006725 cellular aromatic compound metabolic process; GO:0044699 single-organism process; GO:0009058 biosynthetic process; GO:0042724 thiamine-containing compound biosynthetic process; GO:1901566 organonitrogen compound biosynthetic process; GO:0006772 thiamine metabolic process; GO:0044237 cellular metabolic process; GO:0044272 sulfur compound biosynth…		GO:0051536 iron-sulfur cluster binding; GO:0005488 binding; GO:0051540 metal cluster binding;	K03147	thiC; phosphomethylpyrimidine synthase [EC:4.1.99.17]	fve01100 Metabolic pathways - Fragaria vesca (woodland strawberry); fve00730 Thiamine metabolism - Fragaria vesca (woodland strawberry);
CL10667.Contig1_All	"410 1954 PREDICTED: pyruvate kinase isozyme A, chloroplastic [Vitis vinifera]"	0.676	Q2	0.00014059	57.03	5.9983	3.7	2	3	cytoplasm	GO:0006757 ATP generation from ADP; GO:0009116 nucleoside metabolic process; GO:0042278 purine nucleoside metabolic process; GO:0006165 nucleoside diphosphate phosphorylation; GO:0046031 ADP metabolic process; GO:0019362 pyridine nucleotide metabolic process; GO:0006096 glycolytic process; GO:0009167 purine ribonucleoside monophosphate metabolic process; GO:0009117 nucleotide metabolic process; G…		GO:0000287 magnesium ion binding; GO:0004743 pyruvate kinase activity; GO:0016773 phosphotransferase activity, alcohol group as acceptor; GO:0003824 catalytic activity; GO:0005488 binding; GO:0043167 ion binding; GO:0030955 potassium ion binding; GO:0046872 metal ion binding; GO:0043169 cation binding; GO:0031420 alkali metal ion binding; GO:0016740 transferase activity; GO:0016772 transferase ac…	K00873	PK; pyruvate kinase [EC:2.7.1.40]	fve01200 Carbon metabolism - Fragaria vesca (woodland strawberry); fve00230 Purine metabolism - Fragaria vesca (woodland strawberry); fve00010 Glycolysis / Gluconeogenesis - Fragaria vesca (woodland strawberry); fve01110 Biosynthesis of secondary metabolites - Fragaria vesca (woodland strawberry); fve00620 Pyruvate metabolism - Fragaria vesca (woodland strawberry); fve01100 Metabolic pathways - F…	IPR015813; IPR011037; IPR015794; IPR015806; IPR015795; IPR015793;	Pyruvate/Phosphoenolpyruvate kinase-like domain; Pyruvate kinase-like, insert domain; Pyruvate kinase, alpha/beta; Pyruvate kinase, beta-barrel insert domain; Pyruvate kinase, C-terminal; Pyruvate kinase, barrel;
CL15711.Contig1_All	2291 2494 ribosomal protein L33 [Cornus florida]	0.767	Q2	0.0040758	7.8671	7.1816	11.8	1	2	cytoplasm	GO:0006518 peptide metabolic process; GO:0043043 peptide biosynthetic process; GO:0044267 cellular protein metabolic process; GO:0006807 nitrogen compound metabolic process; GO:0009058 biosynthetic process; GO:0043603 cellular amide metabolic process; GO:0044238 primary metabolic process; GO:1901566 organonitrogen compound biosynthetic process; GO:1901576 organic substance biosynthetic process; G…	GO:0005840 ribosome; GO:0043226 organelle; GO:0043229 intracellular organelle; GO:0043232 intracellular non-membrane-bounded organelle; GO:0044464 cell part; GO:0005622 intracellular; GO:0005737 cytoplasm; GO:0032991 macromolecular complex; GO:0044424 intracellular part; GO:1990904 ribonucleoprotein complex; GO:0005623 cell; GO:0030529 intracellular ribonucleoprotein complex; GO:0044444 cytoplasm…	GO:0003735 structural constituent of ribosome; GO:0005198 structural molecule activity;	K02913	RP-L33; large subunit ribosomal protein L33	fve03010 Ribosome - Fragaria vesca (woodland strawberry);	IPR011332;	Zinc-binding ribosomal protein;
Unigene45559_All	190 1251 minus strand PREDICTED: uncharacterized protein LOC100244128 isoform 2 [Vitis vinifera]	0.733	Q2	0.0016789	37.761	8.7779	22.9	6	7	chloroplast							IPR027942;	Sieve element occlusion, N-terminal;
CL18009.Contig4_All	52 2061 minus strand unknown [Populus trichocarpa]	0.751	Q2	2.4951e-05	74.459	102.61	21	13	19	chloroplast			GO:1901265 nucleoside phosphate binding; GO:0001882 nucleoside binding; GO:0043167 ion binding; GO:0016817 hydrolase activity, acting on acid anhydrides; GO:0016787 hydrolase activity; GO:0000166 nucleotide binding; GO:0017111 nucleoside-triphosphatase activity; GO:0097159 organic cyclic compound binding; GO:1901363 heterocyclic compound binding; GO:0032549 ribonucleoside binding; GO:0097367 carb…	K06207			IPR005225; IPR004161; IPR000640; IPR027417; IPR000795; IPR009022; IPR009000;	Small GTP-binding protein domain; Translation elongation factor EFTu-like, domain 2; Translation elongation factor EFG, V domain; P-loop containing nucleoside triphosphate hydrolase; Transcription factor, GTP-binding domain; Elongation factor G, III-V domain; Translation protein, beta-barrel domain;
CL9303.Contig3_All	51 497 ferredoxin 1 [Dimocarpus longan]	0.76	Q2	1.76214e-05	16.132	19.005	14.1	2	4	chloroplast	GO:0008152 metabolic process; GO:0006091 generation of precursor metabolites and energy; GO:0044710 single-organism metabolic process; GO:0055114 oxidation-reduction process; GO:0044763 single-organism cellular process; GO:0022900 electron transport chain; GO:0044699 single-organism process; GO:0044237 cellular metabolic process; GO:0009987 cellular process;		GO:0009055 electron carrier activity; GO:0051537 2 iron, 2 sulfur cluster binding; GO:0005488 binding; GO:0051536 iron-sulfur cluster binding; GO:0051540 metal cluster binding;	K02639	petF; ferredoxin	fve00195 Photosynthesis - Fragaria vesca (woodland strawberry);	IPR001041; IPR012675;	2Fe-2S ferredoxin-type iron-sulfur binding domain; Beta-grasp domain;
Unigene12455_All	369 1406 minus strand predicted protein [Populus trichocarpa] >gi|222848061|gb|EEE85608.1| predicted protein [Populus trichocarpa]	0.731	Q2	0.0026993	38.197	20.415	10.1	3	3	chloroplast			GO:0016787 hydrolase activity; GO:0003824 catalytic activity; GO:0016788 hydrolase activity, acting on ester bonds;				IPR001087; IPR013830;	GDSL lipase/esterase; SGNH hydrolase-type esterase domain;
CL8346.Contig4_All	"111 2264 DNA replication licensing factor MCM7, putative [Ricinus communis] >gi|223545767|gb|EEF47271.1| DNA replication licensing factor MCM7, putative [Ricinus communis]"	0.758	Q2	0.0021817	80.929	14.812	2.1	2	2	cytoplasm	GO:0006260 DNA replication; GO:0006725 cellular aromatic compound metabolic process; GO:0006259 DNA metabolic process; GO:1901360 organic cyclic compound metabolic process; GO:0006807 nitrogen compound metabolic process; GO:0009058 biosynthetic process; GO:0044238 primary metabolic process; GO:1901576 organic substance biosynthetic process; GO:0044237 cellular metabolic process; GO:0044249 cellul…	GO:0043226 organelle; GO:0043231 intracellular membrane-bounded organelle; GO:0043229 intracellular organelle; GO:0005634 nucleus; GO:0044464 cell part; GO:0005622 intracellular; GO:0032991 macromolecular complex; GO:0044424 intracellular part; GO:0042555 MCM complex; GO:0043234 protein complex; GO:0043227 membrane-bounded organelle; GO:0005623 cell;	GO:0003677 DNA binding; GO:0005524 ATP binding; GO:1901265 nucleoside phosphate binding; GO:0004386 helicase activity; GO:0001882 nucleoside binding; GO:0043167 ion binding; GO:0016817 hydrolase activity, acting on acid anhydrides; GO:0016787 hydrolase activity; GO:0000166 nucleotide binding; GO:0017111 nucleoside-triphosphatase activity; GO:1901363 heterocyclic compound binding; GO:0097159 organ…	K02210	MCM7; DNA replication licensing factor MCM7 [EC:3.6.4.12]	fve03030 DNA replication - Fragaria vesca (woodland strawberry);	IPR012340; IPR001208; IPR027417; IPR033762; IPR027925;	Nucleic acid-binding, OB-fold; MCM domain; P-loop containing nucleoside triphosphate hydrolase; MCM OB domain; MCM N-terminal domain;
CL792.Contig7_All	135 1172 minus strand 24-sterol C-methyltransferase [Gossypium hirsutum]	0.739	Q2	0.00102475	39.014	25.676	10.1	3	4	cytoplasm	GO:0006694 steroid biosynthetic process; GO:0008152 metabolic process; GO:0044711 single-organism biosynthetic process; GO:0044710 single-organism metabolic process; GO:0008202 steroid metabolic process; GO:1901360 organic cyclic compound metabolic process; GO:0044699 single-organism process; GO:0009058 biosynthetic process; GO:0044238 primary metabolic process; GO:1901576 organic substance biosy…		GO:0016741 transferase activity, transferring one-carbon groups; GO:0008168 methyltransferase activity; GO:0003824 catalytic activity; GO:0016740 transferase activity;	K00559	E2.1.1.41; sterol 24-C-methyltransferase [EC:2.1.1.41]	fve00100 Steroid biosynthesis - Fragaria vesca (woodland strawberry); fve01110 Biosynthesis of secondary metabolites - Fragaria vesca (woodland strawberry); fve01100 Metabolic pathways - Fragaria vesca (woodland strawberry);	IPR030384; IPR013705; IPR029063; IPR013216;	SAM-dependent methyltransferase SMT-type; Sterol methyltransferase C-terminal; S-adenosyl-L-methionine-dependent methyltransferase; Methyltransferase type 11;
CL26141.Contig1_All	69 992 minus strand phenylcoumaran benzylic ether reductase-like protein [Gossypium hirsutum]	0.72	Q2	0.00019791	33.959	65.584	23.1	7	9	cytoplasm							IPR016040; IPR008030;	NAD(P)-binding domain; NmrA-like domain;
CL26179.Contig18_All	"109 1077 ribonucleoprotein, chloroplast, putative [Ricinus communis] >gi|223550401|gb|EEF51888.1| ribonucleoprotein, chloroplast, putative [Ricinus communis]"	0.734	Q2	0.0033757	35.234	25.53	34.1	7	16	chloroplast			GO:0097159 organic cyclic compound binding; GO:1901363 heterocyclic compound binding; GO:1901265 nucleoside phosphate binding; GO:0005488 binding; GO:0003676 nucleic acid binding; GO:0000166 nucleotide binding; GO:0036094 small molecule binding;				IPR000504; IPR012677;	RNA recognition motif domain; Nucleotide-binding alpha-beta plait domain;
CL16731.Contig5_All	"64 1680 minus strand pentatricopeptide repeat-containing protein, putative [Ricinus communis] >gi|223534146|gb|EEF35862.1| pentatricopeptide repeat-containing protein, putative [Ricinus communis]"	0.748	Q2	0.00115793	61.821	14.223	16.1	6	9	chloroplast			GO:0005515 protein binding; GO:0005488 binding;				IPR011990;	Tetratricopeptide-like helical domain;
CL11560.Contig6_All	46 321 PREDICTED: gamma-interferon-inducible lysosomal thiol reductase isoform 1 [Vitis vinifera]	0.756	Q2	0.00117626	10.392	14.841	14.1	1	1	extracellular				K08059			IPR012336;	Thioredoxin-like fold;
CL5131.Contig2_All	119 2251 minus strand delta 1-pyrroline-5-carboxylate synthetase [Gossypium arboreum]	1.305	Q3	0.0003153	76.951	22.458	9.7	7	11	chloroplast	GO:0016053 organic acid biosynthetic process; GO:0044699 single-organism process; GO:0009058 biosynthetic process; GO:1901566 organonitrogen compound biosynthetic process; GO:0044237 cellular metabolic process; GO:0009084 glutamine family amino acid biosynthetic process; GO:0071704 organic substance metabolic process; GO:0008152 metabolic process; GO:0006520 cellular amino acid metabolic process;…	GO:0044424 intracellular part; GO:0005623 cell; GO:0044464 cell part; GO:0005622 intracellular; GO:0005737 cytoplasm;	GO:0016774 phosphotransferase activity, carboxyl group as acceptor; GO:0016620 oxidoreductase activity, acting on the aldehyde or oxo group of donors, NAD or NADP as acceptor; GO:0016301 kinase activity; GO:0004350 glutamate-5-semialdehyde dehydrogenase activity; GO:0003824 catalytic activity; GO:0016903 oxidoreductase activity, acting on the aldehyde or oxo group of donors; GO:0019202 amino acid…	K12657	ALDH18A1; delta-1-pyrroline-5-carboxylate synthetase [EC:2.7.2.11 1.2.1.41]	fve00330 Arginine and proline metabolism - Fragaria vesca (woodland strawberry); fve01110 Biosynthesis of secondary metabolites - Fragaria vesca (woodland strawberry); fve01100 Metabolic pathways - Fragaria vesca (woodland strawberry); fve01230 Biosynthesis of amino acids - Fragaria vesca (woodland strawberry);	IPR016161; IPR000965; IPR001048; IPR016162; IPR016163;	Aldehyde/histidinol dehydrogenase; GPR domain; Aspartate/glutamate/uridylate kinase; Aldehyde dehydrogenase N-terminal domain; Aldehyde dehydrogenase, C-terminal;
CL11615.Contig12_All	130 2226 minus strand HSP90-1 [Glycine max]	1.309	Q3	0.0026833	80.052	11.109	39.5	29	57	cytoplasm	GO:0006457 protein folding; GO:0006950 response to stress; GO:0050896 response to stimulus; GO:0009987 cellular process;		GO:0005524 ATP binding; GO:1901265 nucleoside phosphate binding; GO:0001882 nucleoside binding; GO:0043167 ion binding; GO:0005515 protein binding; GO:0000166 nucleotide binding; GO:0097159 organic cyclic compound binding; GO:1901363 heterocyclic compound binding; GO:0032549 ribonucleoside binding; GO:0097367 carbohydrate derivative binding; GO:0032553 ribonucleotide binding; GO:0005488 binding; …	K04079	HSP90A; molecular chaperone HtpG	fve04141 Protein processing in endoplasmic reticulum - Fragaria vesca (woodland strawberry); fve04626 Plant-pathogen interaction - Fragaria vesca (woodland strawberry);	IPR020575; IPR020568; IPR003594;	Heat shock protein Hsp90, N-terminal; Ribosomal protein S5 domain 2-type fold; Histidine kinase-like ATPase, C-terminal domain;
CL26520.Contig12_All	210 1472 PREDICTED: uncharacterized protein LOC101207314 [Cucumis sativus]	1.337	Q3	0.0060195	44.653	58.704	15.2	5	6	cytoplasm			GO:0009055 electron carrier activity;				IPR003245; IPR008972;	Phytocyanin domain; Cupredoxin;
CL332.Contig7_All	57 1550 glutamate decarboxylase [Citrus sinensis]	1.374	Q3	0.0004986	56.325	150.94	28.3	13	38	chloroplast	GO:0009064 glutamine family amino acid metabolic process; GO:0043648 dicarboxylic acid metabolic process; GO:0044281 small molecule metabolic process; GO:0044763 single-organism cellular process; GO:0006807 nitrogen compound metabolic process; GO:0044699 single-organism process; GO:1901605 alpha-amino acid metabolic process; GO:0044238 primary metabolic process; GO:0044237 cellular metabolic proc…		GO:0097159 organic cyclic compound binding; GO:1901363 heterocyclic compound binding; GO:0004351 glutamate decarboxylase activity; GO:0003824 catalytic activity; GO:0005488 binding; GO:0016830 carbon-carbon lyase activity; GO:0043167 ion binding; GO:0016831 carboxy-lyase activity; GO:0016829 lyase activity; GO:0043168 anion binding; GO:0048037 cofactor binding; GO:0030170 pyridoxal phosphate bind…	K01580	E4.1.1.15; glutamate decarboxylase [EC:4.1.1.15]	fve00250 Alanine, aspartate and glutamate metabolism - Fragaria vesca (woodland strawberry); fve00430 Taurine and hypotaurine metabolism - Fragaria vesca (woodland strawberry); fve00410 beta-Alanine metabolism - Fragaria vesca (woodland strawberry); fve00650 Butanoate metabolism - Fragaria vesca (woodland strawberry); fve01110 Biosynthesis of secondary metabolites - Fragaria vesca (woodland straw…	IPR015424; IPR015421;	Pyridoxal phosphate-dependent transferase; Pyridoxal phosphate-dependent transferase, major region, subdomain 1;
Unigene2636_All	138 1130 conserved hypothetical protein [Ricinus communis] >gi|223526894|gb|EEF29101.1| conserved hypothetical protein [Ricinus communis]	1.306	Q3	0.0047822	37.334	5.8925	2.1	1	1	chloroplast				K20858			IPR006769;	Coiled-coil domain containing protein 109, C-terminal;
CL6049.Contig3_All	129 821 minus strand riproximin precursor [Ximenia americana]	1.345	Q3	0.00115933	25.393	26.014	28.6	6	7	extracellular	GO:0050794 regulation of cellular process; GO:0060255 regulation of macromolecule metabolic process; GO:0010608 posttranscriptional regulation of gene expression; GO:0017148 negative regulation of translation; GO:0048523 negative regulation of cellular process; GO:0031324 negative regulation of cellular metabolic process; GO:0048519 negative regulation of biological process; GO:0009889 regulation…		GO:0030597 RNA glycosylase activity; GO:0016787 hydrolase activity; GO:0016799 hydrolase activity, hydrolyzing N-glycosyl compounds; GO:0030598 rRNA N-glycosylase activity; GO:0003824 catalytic activity; GO:0016798 hydrolase activity, acting on glycosyl bonds;				IPR016138; IPR016139;	Ribosome-inactivating protein, subdomain 1; Ribosome-inactivating protein, subdomain 2;
CL4636.Contig4_All	"1 498 minus strand Calcium-binding allergen Ole e, putative [Ricinus communis] >gi|223525358|gb|EEF27979.1| Calcium-binding allergen Ole e, putative [Ricinus communis]"	1.345	Q3	0.012335	18.566	5.7915	7.2	1	1	chloroplast			GO:0043169 cation binding; GO:0046872 metal ion binding; GO:0005509 calcium ion binding; GO:0005488 binding; GO:0043167 ion binding;	K13448	CML; calcium-binding protein CML	fve04626 Plant-pathogen interaction - Fragaria vesca (woodland strawberry);	IPR011992; IPR002048;	EF-hand domain pair; EF-hand domain;
CL6639.Contig9_All	241 1764 PREDICTED: aldehyde dehydrogenase family 7 member B4-like [Cucumis sativus] >gi|449480506|ref|XP_004155914.1| PREDICTED: aldehyde dehydrogenase family 7 member B4-like [Cucumis sativus]	1.407	Q3	0.0067636	54.585	11.5	24.8	10	17	chloroplast	GO:0044699 single-organism process; GO:0008152 metabolic process; GO:0055114 oxidation-reduction process; GO:0044710 single-organism metabolic process;		GO:0016620 oxidoreductase activity, acting on the aldehyde or oxo group of donors, NAD or NADP as acceptor; GO:0003824 catalytic activity; GO:0016491 oxidoreductase activity; GO:0016903 oxidoreductase activity, acting on the aldehyde or oxo group of donors;	K14085	ALDH7A1; aldehyde dehydrogenase family 7 member A1 [EC:1.2.1.31 1.2.1.8 1.2.1.3]	fve00380 Tryptophan metabolism - Fragaria vesca (woodland strawberry); fve00260 Glycine, serine and threonine metabolism - Fragaria vesca (woodland strawberry); fve00340 Histidine metabolism - Fragaria vesca (woodland strawberry); fve01100 Metabolic pathways - Fragaria vesca (woodland strawberry); fve00053 Ascorbate and aldarate metabolism - Fragaria vesca (woodland strawberry); fve00071 Fatty ac…	IPR016161; IPR015590; IPR016162; IPR016163;	Aldehyde/histidinol dehydrogenase; Aldehyde dehydrogenase domain; Aldehyde dehydrogenase N-terminal domain; Aldehyde dehydrogenase, C-terminal;
Unigene87823_All	"113 754 nascent polypeptide associated complex alpha subunit, putative [Ricinus communis] >gi|223539478|gb|EEF41067.1| nascent polypeptide associated complex alpha subunit, putative [Ricinus communis]"	1.362	Q3	0.0034567	23.379	80.904	42.1	5	7	cytoplasm				K03626			IPR002715;	Nascent polypeptide-associated complex NAC domain;
CL16938.Contig3_All	712 1209 minus strand uncharacterized protein LOC100306513 [Glycine max]	1.304	Q3	2.9776e-06	18.429	41.038	28.3	6	11	cytoplasm	GO:0006950 response to stress; GO:0050896 response to stimulus;						IPR006016; IPR014729;	UspA; Rossmann-like alpha/beta/alpha sandwich fold;
CL10771.Contig2_All	30 413 PREDICTED: 23 kDa jasmonate-induced protein-like [Cucumis sativus]	1.352	Q3	0.00178017	14.572	13.242	21.9	2	2	cytoplasm
Unigene5063_All	52 1011 minus strand bacterial-induced peroxidase precursor [Gossypium hirsutum]	1.38	Q3	0.000245	34.083	8.4716	2.8	1	1	chloroplast	GO:0008152 metabolic process; GO:0042743 hydrogen peroxide metabolic process; GO:0006950 response to stress; GO:0072593 reactive oxygen species metabolic process; GO:0055114 oxidation-reduction process; GO:0044710 single-organism metabolic process; GO:0006979 response to oxidative stress; GO:0044699 single-organism process; GO:0044248 cellular catabolic process; GO:0050896 response to stimulus; G…		GO:0097159 organic cyclic compound binding; GO:1901363 heterocyclic compound binding; GO:0020037 heme binding; GO:0003824 catalytic activity; GO:0005488 binding; GO:0016209 antioxidant activity; GO:0004601 peroxidase activity; GO:0046906 tetrapyrrole binding; GO:0016491 oxidoreductase activity; GO:0016684 oxidoreductase activity, acting on peroxide as acceptor;	K00430	E1.11.1.7; peroxidase [EC:1.11.1.7]	fve00940 Phenylpropanoid biosynthesis - Fragaria vesca (woodland strawberry); fve01110 Biosynthesis of secondary metabolites - Fragaria vesca (woodland strawberry); fve01100 Metabolic pathways - Fragaria vesca (woodland strawberry);	IPR033905; IPR002016;	Secretory peroxidase; Haem peroxidase, plant/fungal/bacterial;
Unigene4822_All	2 409 glutathione S-transferase F1 [Malva pusilla]	1.37	Q3	0.00026442	15.446	23.861	20.6	3	5	cytoplasm				K00799	GST; glutathione S-transferase [EC:2.5.1.18]	fve00480 Glutathione metabolism - Fragaria vesca (woodland strawberry);	IPR004046; IPR010987; IPR034347;	Glutathione S-transferase, C-terminal; Glutathione S-transferase, C-terminal-like; Glutathione S-transferases Phi, C-terminal;
CL25311.Contig9_All	"112 744 minus strand glutathione-s-transferase theta, gst, putative [Ricinus communis] >gi|223530281|gb|EEF32179.1| glutathione-s-transferase theta, gst, putative [Ricinus communis]"	1.394	Q3	8.256e-05	24.265	54.081	33.6	6	7	mitochondria			GO:0005515 protein binding; GO:0005488 binding;	K00799	GST; glutathione S-transferase [EC:2.5.1.18]	fve00480 Glutathione metabolism - Fragaria vesca (woodland strawberry);	IPR004046; IPR010987; IPR004045; IPR012336; IPR034347;	Glutathione S-transferase, C-terminal; Glutathione S-transferase, C-terminal-like; Glutathione S-transferase, N-terminal; Thioredoxin-like fold; Glutathione S-transferases Phi, C-terminal;
CL25429.Contig3_All	94 1362 minus strand PREDICTED: indole-3-acetic acid-amido synthetase GH3.17-like [Vitis vinifera]	1.389	Q3	0.00086172	47.27	12.76	4.3	2	2	nucleus				K14487	GH3; auxin responsive GH3 gene family	fve04075 Plant hormone signal transduction - Fragaria vesca (woodland strawberry);
CL1874.Contig31_All	142 2238 minus strand PREDICTED: uncharacterized protein sll1770-like [Vitis vinifera]	1.467	Q3	0.000138026	79.452	69.599	13.9	8	10	cytoplasm							IPR004147; IPR011009;	UbiB domain; Protein kinase-like domain;
CL27729.Contig20_All	39 1241 PREDICTED: uncharacterized protein LOC100243857 [Vitis vinifera]	1.396	Q3	0.00024196	44.408	21.221	8	3	6	chloroplast
Unigene98725_All	3 839 unnamed protein product [Vitis vinifera]	1.315	Q3	2.1403e-06	31.47	192.98	35.1	7	17	cytoskeleton							IPR008998; IPR023307;	Agglutinin domain; Aerolysin-like toxin, beta complex domain;
Unigene62433_All	108 815 minus strand lipoxygenase [Camellia sinensis]	1.313	Q3	1.90334e-05	26.151	116.94	36.4	6	11	chloroplast	GO:0044699 single-organism process; GO:0008152 metabolic process; GO:0055114 oxidation-reduction process; GO:0044710 single-organism metabolic process;		GO:0016702 oxidoreductase activity, acting on single donors with incorporation of molecular oxygen, incorporation of two atoms of oxygen; GO:0016701 oxidoreductase activity, acting on single donors with incorporation of molecular oxygen; GO:0003824 catalytic activity; GO:0005488 binding; GO:0051213 dioxygenase activity; GO:0043167 ion binding; GO:0043169 cation binding; GO:0046872 metal ion bindi…	K00454	LOX2S; lipoxygenase [EC:1.13.11.12]	fve00592 alpha-Linolenic acid metabolism - Fragaria vesca (woodland strawberry); fve01110 Biosynthesis of secondary metabolites - Fragaria vesca (woodland strawberry); fve01100 Metabolic pathways - Fragaria vesca (woodland strawberry); fve00591 Linoleic acid metabolism - Fragaria vesca (woodland strawberry);	IPR001024; IPR013819;	PLAT/LH2 domain; Lipoxygenase, C-terminal;
CL9898.Contig7_All	63 1220 minus strand patatin-like protein 3 [Nicotiana tabacum]	1.391	Q3	1.56893e-05	42.42	318.83	49.5	15	42	cytoplasm	GO:0044699 single-organism process; GO:0008152 metabolic process; GO:0044238 primary metabolic process; GO:0044710 single-organism metabolic process; GO:0006629 lipid metabolic process; GO:0071704 organic substance metabolic process;						IPR016035; IPR002641;	Acyl transferase/acyl hydrolase/lysophospholipase; Patatin/Phospholipase A2-related;
CL19789.Contig2_All	638 997 minus strand win2 precursor [Zea mays] >gi|413920555|gb|AFW60487.1| Win2 [Zea mays]	1.405	Q3	0.00119621	13.048	12.403	10.8	1	2	mitochondria	GO:0050832 defense response to fungus; GO:0009605 response to external stimulus; GO:0009620 response to fungus; GO:0006950 response to stress; GO:0042742 defense response to bacterium; GO:0098542 defense response to other organism; GO:0006952 defense response; GO:0043207 response to external biotic stimulus; GO:0050896 response to stimulus; GO:0051707 response to other organism; GO:0009617 respon…						IPR009009; IPR001153;	RlpA-like protein, double-psi beta-barrel domain; Barwin domain;
Unigene48284_All	47 433 minus strand predicted protein [Physcomitrella patens subsp. patens] >gi|162673703|gb|EDQ60222.1| predicted protein [Physcomitrella patens subsp. patens]	1.332	Q3	0.00091784	14.518	78.057	35.7	3	11	cytoskeleton	GO:0006508 proteolysis; GO:0008152 metabolic process; GO:0043170 macromolecule metabolic process; GO:0019538 protein metabolic process; GO:0044238 primary metabolic process; GO:0071704 organic substance metabolic process;	GO:0031012 extracellular matrix; GO:0044421 extracellular region part; GO:0005576 extracellular region;	GO:0004175 endopeptidase activity; GO:0004222 metalloendopeptidase activity; GO:0008233 peptidase activity; GO:0046914 transition metal ion binding; GO:0003824 catalytic activity; GO:0005488 binding; GO:0043167 ion binding; GO:0043169 cation binding; GO:0046872 metal ion binding; GO:0070011 peptidase activity, acting on L-amino acid peptides; GO:0016787 hydrolase activity; GO:0008237 metallopepti…				IPR001818; IPR024079;	Peptidase M10, metallopeptidase; Metallopeptidase, catalytic domain;
CL1471.Contig18_All	153 1280 minus strand predicted protein [Populus trichocarpa] >gi|222841163|gb|EEE78710.1| predicted protein [Populus trichocarpa]	1.332	Q3	1.71527e-05	41.682	67.513	20.2	6	8	chloroplast							IPR029058;	Alpha/Beta hydrolase fold;
Unigene76257_All	89 766 minus strand hypothetical protein ARALYDRAFT_482279 [Arabidopsis lyrata subsp. lyrata] >gi|297327118|gb|EFH57538.1| hypothetical protein ARALYDRAFT_482279 [Arabidopsis lyrata subsp. lyrata]	1.309	Q3	3.9883e-05	25.828	28.735	19	3	6	cytoplasm				K17991	PXG; peroxygenase [EC:1.11.2.3]	fve00073 Cutin, suberine and wax biosynthesis - Fragaria vesca (woodland strawberry);
CL1184.Contig9_All	43 1518 minus strand catalase [Gossypium hirsutum]	1.423	Q3	4.8693e-06	57.018	69.65	45.1	17	40	peroxisome	GO:0008152 metabolic process; GO:0006950 response to stress; GO:0055114 oxidation-reduction process; GO:0044710 single-organism metabolic process; GO:0006979 response to oxidative stress; GO:0044699 single-organism process; GO:0050896 response to stimulus;		GO:0097159 organic cyclic compound binding; GO:1901363 heterocyclic compound binding; GO:0020037 heme binding; GO:0003824 catalytic activity; GO:0005488 binding; GO:0016209 antioxidant activity; GO:0004096 catalase activity; GO:0004601 peroxidase activity; GO:0046906 tetrapyrrole binding; GO:0016491 oxidoreductase activity; GO:0016684 oxidoreductase activity, acting on peroxide as acceptor;	K03781	katE; catalase [EC:1.11.1.6]	fve01200 Carbon metabolism - Fragaria vesca (woodland strawberry); fve00630 Glyoxylate and dicarboxylate metabolism - Fragaria vesca (woodland strawberry); fve00380 Tryptophan metabolism - Fragaria vesca (woodland strawberry); fve04016 MAPK signaling pathway - plant - Fragaria vesca (woodland strawberry); fve01110 Biosynthesis of secondary metabolites - Fragaria vesca (woodland strawberry); fve04…	IPR020835; IPR011614; IPR010582;	Catalase-like domain; Catalase core domain; Catalase immune-responsive domain;
Unigene80021_All	223 762 temperature-induced lipocalin [Gossypium arboreum]	1.313	Q3	6.2594e-05	20.766	103.11	45	6	9	cytoplasm			GO:0005215 transporter activity;	K03098			IPR000566; IPR012674; IPR011038;	Lipocalin/cytosolic fatty-acid binding domain; Calycin; Calycin-like;
Unigene77507_All	184 1431 seed maturation protein PM37 [Glycine max] >gi|5802244|gb|AAD51625.1|AF169022_1 seed maturation protein PM37 [Glycine max]	1.378	Q3	0.0134243	46.109	12.07	24.8	9	15	nucleus	GO:0006457 protein folding; GO:0050896 response to stimulus; GO:0006950 response to stress; GO:0009987 cellular process; GO:0009408 response to heat; GO:0009628 response to abiotic stimulus; GO:0009266 response to temperature stimulus;		GO:0005524 ATP binding; GO:0031072 heat shock protein binding; GO:1901265 nucleoside phosphate binding; GO:0001882 nucleoside binding; GO:0043167 ion binding; GO:0005515 protein binding; GO:0000166 nucleotide binding; GO:0097159 organic cyclic compound binding; GO:1901363 heterocyclic compound binding; GO:0032549 ribonucleoside binding; GO:0097367 carbohydrate derivative binding; GO:0032553 ribon…	K09503	DNAJA2; DnaJ homolog subfamily A member 2	fve04141 Protein processing in endoplasmic reticulum - Fragaria vesca (woodland strawberry);	IPR008971; IPR002939; IPR001623; IPR001305;	HSP40/DnaJ peptide-binding; Chaperone DnaJ, C-terminal; DnaJ domain; Heat shock protein DnaJ, cysteine-rich domain;
Unigene87647_All	"202 1185 RecName: Full=Plastid-lipid-associated protein, chloroplastic; AltName: Full=CitPAP; Flags: Precursor >gi|3928760|dbj|BAA34702.1| homolog to plastid-lipid-associated protein [Citrus unshiu]"	1.401	Q3	0.0047599	35.692	10.69	52.4	12	26	chloroplast							IPR006843;	Plastid lipid-associated protein/fibrillin conserved domain;
Unigene4144_All	90 1103 RecName: Full=Endochitinase 3; Flags: Precursor >gi|19843|emb|CAA45821.1| chitinase C class I [Nicotiana tabacum]	1.448	Q3	6.4497e-07	37.347	66.327	13.9	3	13	extracellular	GO:1901071 glucosamine-containing compound metabolic process; GO:0006030 chitin metabolic process; GO:0044036 cell wall macromolecule metabolic process; GO:0006026 aminoglycan catabolic process; GO:1901136 carbohydrate derivative catabolic process; GO:0006807 nitrogen compound metabolic process; GO:0006032 chitin catabolic process; GO:0005975 carbohydrate metabolic process; GO:0044238 primary met…		GO:0004553 hydrolase activity, hydrolyzing O-glycosyl compounds; GO:0016787 hydrolase activity; GO:0008061 chitin binding; GO:0097367 carbohydrate derivative binding; GO:0004568 chitinase activity; GO:0003824 catalytic activity; GO:0005488 binding; GO:0016798 hydrolase activity, acting on glycosyl bonds;	K20547	CHIB; basic endochitinase B [EC:3.2.1.14]	fve04016 MAPK signaling pathway - plant - Fragaria vesca (woodland strawberry); fve00520 Amino sugar and nucleotide sugar metabolism - Fragaria vesca (woodland strawberry); fve01100 Metabolic pathways - Fragaria vesca (woodland strawberry);	IPR023346; IPR000726; IPR001002;	Lysozyme-like domain; Glycoside hydrolase, family 19, catalytic; Chitin-binding, type 1;
CL3528.Contig7_All	303 1040 conserved hypothetical protein [Ricinus communis] >gi|223549780|gb|EEF51268.1| conserved hypothetical protein [Ricinus communis]	1.402	Q3	0.0003786	28.036	25.16	16.3	4	4	plasma membrane				K20721			IPR003388;	Reticulon;
CL10023.Contig6_All	43 1323 minus strand predicted protein [Populus trichocarpa] >gi|222848048|gb|EEE85595.1| predicted protein [Populus trichocarpa]	1.326	Q3	0.0035753	48.661	25.377	5.6	2	4	cytoplasm	GO:0044699 single-organism process; GO:0008152 metabolic process; GO:0044238 primary metabolic process; GO:0044710 single-organism metabolic process; GO:0006629 lipid metabolic process; GO:0071704 organic substance metabolic process;						IPR002921; IPR029058;	Fungal lipase-like domain; Alpha/Beta hydrolase fold;
Unigene18600_All	"40 2118 minus strand PREDICTED: acyl-coenzyme A oxidase 2, peroxisomal-like [Fragaria vesca subsp. vesca]"	1.311	Q3	0.00075927	77.711	41.796	6.6	5	7	cytoplasm	GO:0034440 lipid oxidation; GO:0044699 single-organism process; GO:0044255 cellular lipid metabolic process; GO:0044237 cellular metabolic process; GO:0071704 organic substance metabolic process; GO:0008152 metabolic process; GO:0030258 lipid modification; GO:0044248 cellular catabolic process; GO:0032787 monocarboxylic acid metabolic process; GO:0009987 cellular process; GO:0006629 lipid metabol…	GO:0043226 organelle; GO:0043231 intracellular membrane-bounded organelle; GO:0043229 intracellular organelle; GO:0044464 cell part; GO:0005622 intracellular; GO:0005777 peroxisome; GO:0042579 microbody; GO:0005737 cytoplasm; GO:0044424 intracellular part; GO:0005623 cell; GO:0043227 membrane-bounded organelle; GO:0044444 cytoplasmic part;	GO:0016634 oxidoreductase activity, acting on the CH-CH group of donors, oxygen as acceptor; GO:1901265 nucleoside phosphate binding; GO:0050660 flavin adenine dinucleotide binding; GO:0043167 ion binding; GO:0003997 acyl-CoA oxidase activity; GO:0000166 nucleotide binding; GO:0048037 cofactor binding; GO:0016491 oxidoreductase activity; GO:0016627 oxidoreductase activity, acting on the CH-CH gro…	K00232	E1.3.3.6; acyl-CoA oxidase [EC:1.3.3.6]	fve01212 Fatty acid metabolism - Fragaria vesca (woodland strawberry); fve00592 alpha-Linolenic acid metabolism - Fragaria vesca (woodland strawberry); fve01110 Biosynthesis of secondary metabolites - Fragaria vesca (woodland strawberry); fve01040 Biosynthesis of unsaturated fatty acids - Fragaria vesca (woodland strawberry); fve04146 Peroxisome - Fragaria vesca (woodland strawberry); fve01100 Me…	IPR009100; IPR006091; IPR002655; IPR009075;	Acyl-CoA dehydrogenase/oxidase, N-terminal and middle domain; Acyl-CoA oxidase/dehydrogenase, central domain; Acyl-CoA oxidase, C-terminal; Acyl-CoA dehydrogenase/oxidase C-terminal;
CL14163.Contig3_All	107 856 PREDICTED: gamma-interferon-inducible lysosomal thiol reductase isoform 2 [Vitis vinifera] >gi|297745847|emb|CBI15903.3| unnamed protein product [Vitis vinifera]	1.404	Q3	0.00150115	28.253	13.873	8.4	2	3	vacuolar membrane				K08059
CL12946.Contig4_All	10 1812 polyphenol oxidase 1 [Gossypium hirsutum]	1.357	Q3	1.62089e-05	67.204	315.94	30.4	12	31	chloroplast	GO:0046148 pigment biosynthetic process; GO:0044699 single-organism process; GO:0008152 metabolic process; GO:0042440 pigment metabolic process; GO:0055114 oxidation-reduction process; GO:0044710 single-organism metabolic process;		GO:0016682 oxidoreductase activity, acting on diphenols and related substances as donors, oxygen as acceptor; GO:0016679 oxidoreductase activity, acting on diphenols and related substances as donors; GO:0003824 catalytic activity; GO:0004097 catechol oxidase activity; GO:0016491 oxidoreductase activity;	K00422	E1.10.3.1; polyphenol oxidase [EC:1.10.3.1]	fve00950 Isoquinoline alkaloid biosynthesis - Fragaria vesca (woodland strawberry); fve01110 Biosynthesis of secondary metabolites - Fragaria vesca (woodland strawberry); fve01100 Metabolic pathways - Fragaria vesca (woodland strawberry); fve00350 Tyrosine metabolism - Fragaria vesca (woodland strawberry);	IPR022739; IPR002227; IPR008922; IPR022740;	Polyphenol oxidase, central domain; Tyrosinase copper-binding domain; Uncharacterised domain, di-copper centre; Polyphenol oxidase, C-terminal;
Unigene58872_All	86 1108 galactinol synthase [Gossypium hirsutum]	1.309	Q3	0.029983	39.147	10.8	5	2	2	chloroplast			GO:0016757 transferase activity, transferring glycosyl groups; GO:0003824 catalytic activity; GO:0016740 transferase activity;	K18819	GOLS; inositol 3-alpha-galactosyltransferase [EC:2.4.1.123]	fve00052 Galactose metabolism - Fragaria vesca (woodland strawberry);	IPR029044;	Nucleotide-diphospho-sugar transferases;
Unigene62196_All	311 604 pathogenesis-induced protein [Arachis hypogaea]	1.323	Q3	9.5807e-05	11.174	12.967	11.2	1	1	chloroplast				K14496	PYL; abscisic acid receptor PYR/PYL family	fve04016 MAPK signaling pathway - plant - Fragaria vesca (woodland strawberry); fve04075 Plant hormone signal transduction - Fragaria vesca (woodland strawberry);	IPR023393;	START-like domain;
Unigene17628_All	"510 1355 branched-chain amino acid aminotransferase, putative [Ricinus communis] >gi|223550734|gb|EEF52220.1| branched-chain amino acid aminotransferase, putative [Ricinus communis]"	1.488	Q3	0.00098081	31.042	7.4776	3.5	1	1	cytoplasm	GO:0044281 small molecule metabolic process; GO:0044763 single-organism cellular process; GO:0006807 nitrogen compound metabolic process; GO:0044699 single-organism process; GO:0044238 primary metabolic process; GO:0044237 cellular metabolic process; GO:0071704 organic substance metabolic process; GO:0008152 metabolic process; GO:0006520 cellular amino acid metabolic process; GO:0044710 single-or…		GO:0004084 branched-chain-amino-acid transaminase activity; GO:0016769 transferase activity, transferring nitrogenous groups; GO:0008483 transaminase activity; GO:0003824 catalytic activity; GO:0016740 transferase activity;	K00826	E2.6.1.42; branched-chain amino acid aminotransferase [EC:2.6.1.42]	fve00270 Cysteine and methionine metabolism - Fragaria vesca (woodland strawberry); fve00290 Valine, leucine and isoleucine biosynthesis - Fragaria vesca (woodland strawberry); fve01210 2-Oxocarboxylic acid metabolism - Fragaria vesca (woodland strawberry); fve01100 Metabolic pathways - Fragaria vesca (woodland strawberry); fve00280 Valine, leucine and isoleucine degradation - Fragaria vesca (woo…
Unigene88677_All	73 741 PREDICTED: desiccation-related protein PCC3-06-like [Vitis vinifera]	1.372	Q3	0.0003433	24.578	27.353	13.9	3	5	chloroplast
CL5192.Contig1_All	"1 1872 Amine oxidase [copper-containing] precursor, putative [Ricinus communis] >gi|223549495|gb|EEF50983.1| Amine oxidase [copper-containing] precursor, putative [Ricinus communis]"	1.429	Q3	0.000100562	70.52	12.859	3.2	2	2	cytoplasm	GO:0008152 metabolic process; GO:0055114 oxidation-reduction process; GO:0044710 single-organism metabolic process; GO:0006807 nitrogen compound metabolic process; GO:0044699 single-organism process; GO:0009308 amine metabolic process; GO:0071704 organic substance metabolic process; GO:1901564 organonitrogen compound metabolic process;		GO:0046914 transition metal ion binding; GO:0003824 catalytic activity; GO:0005488 binding; GO:0043167 ion binding; GO:0046872 metal ion binding; GO:0043169 cation binding; GO:0008131 primary amine oxidase activity; GO:0005507 copper ion binding; GO:0016641 oxidoreductase activity, acting on the CH-NH2 group of donors, oxygen as acceptor; GO:0016638 oxidoreductase activity, acting on the CH-NH2 g…	K00276	AOC3; primary-amine oxidase [EC:1.4.3.21]	fve00960 Tropane, piperidine and pyridine alkaloid biosynthesis - Fragaria vesca (woodland strawberry); fve00260 Glycine, serine and threonine metabolism - Fragaria vesca (woodland strawberry); fve01100 Metabolic pathways - Fragaria vesca (woodland strawberry); fve00350 Tyrosine metabolism - Fragaria vesca (woodland strawberry); fve00360 Phenylalanine metabolism - Fragaria vesca (woodland strawbe…	IPR016182; IPR015800; IPR015802; IPR015798;	Copper amine oxidase, N-terminal; Copper amine oxidase, N2-terminal; Copper amine oxidase, N3-terminal; Copper amine oxidase, C-terminal;
Unigene37454_All	128 778 minus strand RecName: Full=Agglutinin-1; AltName: Full=Agglutinin I; Contains: RecName: Full=Agglutinin-1 chain A; AltName: Full=AAG-A; Contains: RecName: Full=Agglutinin-1 chain B; AltName: Full=AAG-B; Flags: Precursor >gi|6760352|gb|AAF28309.1|AF190173_1 preproagglutinin [Abrus precatorius]	1.413	Q3	0.000143998	24.56	55.437	25.3	4	9	cytoplasm	GO:0050794 regulation of cellular process; GO:0060255 regulation of macromolecule metabolic process; GO:0010608 posttranscriptional regulation of gene expression; GO:0017148 negative regulation of translation; GO:0048523 negative regulation of cellular process; GO:0031324 negative regulation of cellular metabolic process; GO:0048519 negative regulation of biological process; GO:0009889 regulation…		GO:0030597 RNA glycosylase activity; GO:0016787 hydrolase activity; GO:0016799 hydrolase activity, hydrolyzing N-glycosyl compounds; GO:0030598 rRNA N-glycosylase activity; GO:0003824 catalytic activity; GO:0016798 hydrolase activity, acting on glycosyl bonds;				IPR016138; IPR016139;	Ribosome-inactivating protein, subdomain 1; Ribosome-inactivating protein, subdomain 2;
CL16799.Contig1_All	"74 1732 AMP dependent ligase, putative [Ricinus communis] >gi|223551369|gb|EEF52855.1| AMP dependent ligase, putative [Ricinus communis]"	1.339	Q3	0.0125781	61.231	6.6614	1.6	1	1	chloroplast	GO:0008152 metabolic process;		GO:0003824 catalytic activity;				IPR025110; IPR000873;	AMP-binding enzyme C-terminal domain; AMP-dependent synthetase/ligase;
CL6281.Contig4_All	1 777 PREDICTED: putative E3 ubiquitin-protein ligase RF298-like [Fragaria vesca subsp. vesca]	1.308	Q3	0.00195555	29.556	-2	2.7	1	1	nucleus			GO:0043169 cation binding; GO:0046872 metal ion binding; GO:0005515 protein binding; GO:0008270 zinc ion binding; GO:0046914 transition metal ion binding; GO:0005488 binding; GO:0043167 ion binding;				IPR001841; IPR013083;	Zinc finger, RING-type; Zinc finger, RING/FYVE/PHD-type;
Unigene95959_All	9 1592 minus strand predicted protein [Populus trichocarpa] >gi|222846286|gb|EEE83833.1| predicted protein [Populus trichocarpa]	1.461	Q3	0.000197836	58.914	8.3076	1.7	1	1	chloroplast	GO:0044699 single-organism process; GO:0008152 metabolic process; GO:0055114 oxidation-reduction process; GO:0044710 single-organism metabolic process;		GO:0097159 organic cyclic compound binding; GO:1901363 heterocyclic compound binding; GO:0016614 oxidoreductase activity, acting on CH-OH group of donors; GO:1901265 nucleoside phosphate binding; GO:0050660 flavin adenine dinucleotide binding; GO:0003824 catalytic activity; GO:0005488 binding; GO:0043167 ion binding; GO:0043168 anion binding; GO:0000166 nucleotide binding; GO:0048037 cofactor bin…				IPR016166; IPR016169; IPR012951; IPR006094; IPR016167;	FAD-binding, type 2; CO dehydrogenase flavoprotein-like, FAD-binding, subdomain 2; Berberine/berberine-like; FAD linked oxidase, N-terminal; FAD-binding, type 2, subdomain 1;
Unigene79560_All	61 1089 minus strand hypothetical protein PRUPE_ppa008213mg [Prunus persica]	1.315	Q3	0.00033808	39.113	15.938	9.6	3	3	chloroplast	GO:0044699 single-organism process; GO:0008152 metabolic process; GO:0055114 oxidation-reduction process; GO:0044710 single-organism metabolic process;		GO:0016682 oxidoreductase activity, acting on diphenols and related substances as donors, oxygen as acceptor; GO:0016679 oxidoreductase activity, acting on diphenols and related substances as donors; GO:0003824 catalytic activity; GO:0009916 alternative oxidase activity; GO:0016491 oxidoreductase activity;	K17893
CL9734.Contig3_All	210 1223 minus strand mitochondrial AOX2 [Citrullus lanatus]	1.347	Q3	0.000158391	38.646	40.182	17.5	6	7	chloroplast	GO:0044699 single-organism process; GO:0008152 metabolic process; GO:0055114 oxidation-reduction process; GO:0044710 single-organism metabolic process;		GO:0016682 oxidoreductase activity, acting on diphenols and related substances as donors, oxygen as acceptor; GO:0016679 oxidoreductase activity, acting on diphenols and related substances as donors; GO:0003824 catalytic activity; GO:0009916 alternative oxidase activity; GO:0016491 oxidoreductase activity;	K17893
Unigene21193_All	349 1032 hypothetical protein PRUPE_ppa010771mg [Prunus persica]	1.354	Q3	0.0089361	25.5	26.374	23.7	6	11	chloroplast	GO:0008152 metabolic process; GO:0006950 response to stress; GO:0055114 oxidation-reduction process; GO:0044710 single-organism metabolic process; GO:0006979 response to oxidative stress; GO:0044699 single-organism process; GO:0050896 response to stimulus;		GO:0016209 antioxidant activity; GO:0004601 peroxidase activity; GO:0004602 glutathione peroxidase activity; GO:0003824 catalytic activity; GO:0016491 oxidoreductase activity; GO:0016684 oxidoreductase activity, acting on peroxide as acceptor;	K00432	gpx; glutathione peroxidase [EC:1.11.1.9]	fve00480 Glutathione metabolism - Fragaria vesca (woodland strawberry); fve00590 Arachidonic acid metabolism - Fragaria vesca (woodland strawberry);	IPR012336;	Thioredoxin-like fold;
Unigene82843_All	20 712 ricin-agglutinin family protein [Ricinus communis] >gi|223526509|gb|EEF28777.1| ricin-agglutinin family protein [Ricinus communis]	1.416	Q3	0.00124103	26.442	6.4352	3.5	1	1	cytoplasm	GO:0050794 regulation of cellular process; GO:0060255 regulation of macromolecule metabolic process; GO:0010608 posttranscriptional regulation of gene expression; GO:0017148 negative regulation of translation; GO:0048523 negative regulation of cellular process; GO:0031324 negative regulation of cellular metabolic process; GO:0048519 negative regulation of biological process; GO:0009889 regulation…		GO:0030597 RNA glycosylase activity; GO:0016787 hydrolase activity; GO:0016799 hydrolase activity, hydrolyzing N-glycosyl compounds; GO:0030598 rRNA N-glycosylase activity; GO:0003824 catalytic activity; GO:0016798 hydrolase activity, acting on glycosyl bonds;				IPR016138; IPR016139;	Ribosome-inactivating protein, subdomain 1; Ribosome-inactivating protein, subdomain 2;
CL1696.Contig48_All	126 869 unnamed protein product [Vitis vinifera]	1.334	Q3	0.000181501	27.729	254.89	56.5	12	18	cytoplasm	GO:0015976 carbon utilization; GO:0044699 single-organism process;		GO:0046914 transition metal ion binding; GO:0003824 catalytic activity; GO:0005488 binding; GO:0043167 ion binding; GO:0016829 lyase activity; GO:0046872 metal ion binding; GO:0043169 cation binding; GO:0016836 hydro-lyase activity; GO:0008270 zinc ion binding; GO:0004089 carbonate dehydratase activity; GO:0016835 carbon-oxygen lyase activity;	K01673	cynT; carbonic anhydrase [EC:4.2.1.1]	fve00910 Nitrogen metabolism - Fragaria vesca (woodland strawberry);
Unigene2654_All	4 429 minus strand unnamed protein product [Vitis vinifera]	1.422	Q3	0.000162023	16.06	6.0418	16.9	3	4	nucleus							IPR008998;	Agglutinin domain;
CL2677.Contig5_All	161 1081 minus strand predicted protein [Populus trichocarpa] >gi|222857213|gb|EEE94760.1| predicted protein [Populus trichocarpa]	1.333	Q3	0.00077748	34.018	6.7467	2.9	1	1	cytoplasm				K19658			IPR002539; IPR029069;	MaoC-like domain; HotDog domain;
CL18077.Contig1_All	49 447 jasmonate-inducible protein [Diospyros kaki]	1.436	Q3	9.9723e-05	14.792	50.677	22.6	2	6	cytoplasm
CL17471.Contig3_All	39 236 conserved hypothetical protein [Ricinus communis] >gi|223541416|gb|EEF42967.1| conserved hypothetical protein [Ricinus communis]	1.385	Q3	0.00038207	7.3582	16.97	56.1	3	4	cytoplasm							IPR023307;	Aerolysin-like toxin, beta complex domain;
CL740.Contig3_All	401 2302 hypothetical protein PRUPE_ppa002144mg [Prunus persica]	1.446	Q3	9.607e-05	70.725	87.361	19.7	11	13	chloroplast	GO:0016310 phosphorylation; GO:0044267 cellular protein metabolic process; GO:0044238 primary metabolic process; GO:0044237 cellular metabolic process; GO:0006796 phosphate-containing compound metabolic process; GO:0071704 organic substance metabolic process; GO:0008152 metabolic process; GO:0006468 protein phosphorylation; GO:0006793 phosphorus metabolic process; GO:0044260 cellular macromolecul…		GO:0005524 ATP binding; GO:1901265 nucleoside phosphate binding; GO:0016773 phosphotransferase activity, alcohol group as acceptor; GO:0001882 nucleoside binding; GO:0043167 ion binding; GO:0004672 protein kinase activity; GO:0000166 nucleotide binding; GO:0097159 organic cyclic compound binding; GO:1901363 heterocyclic compound binding; GO:0032549 ribonucleoside binding; GO:0097367 carbohydrate …	K08869			IPR004147; IPR000719; IPR011009;	UbiB domain; Protein kinase domain; Protein kinase-like domain;
Unigene58450_All	186 644 low molecular weight heat shock protein [Gossypium hirsutum]	1.37	Q3	0.000155709	17.399	7.4691	35.9	5	8	cytoplasm				K13993	HSP20; HSP20 family protein	fve04141 Protein processing in endoplasmic reticulum - Fragaria vesca (woodland strawberry);	IPR002068; IPR008978;	Alpha crystallin/Hsp20 domain; HSP20-like chaperone;
CL1048.Contig8_All	89 859 minus strand PREDICTED: aldo-keto reductase family 4 member C9-like [Vitis vinifera]	1.406	Q3	7.7056e-05	28.007	60.44	34.2	8	16	chloroplast	GO:0044699 single-organism process; GO:0008152 metabolic process; GO:0055114 oxidation-reduction process; GO:0044710 single-organism metabolic process;		GO:0003824 catalytic activity; GO:0016491 oxidoreductase activity;	K00002	AKR1A1; alcohol dehydrogenase (NADP+) [EC:1.1.1.2]	fve00561 Glycerolipid metabolism - Fragaria vesca (woodland strawberry); fve00040 Pentose and glucuronate interconversions - Fragaria vesca (woodland strawberry); fve00010 Glycolysis / Gluconeogenesis - Fragaria vesca (woodland strawberry); fve01110 Biosynthesis of secondary metabolites - Fragaria vesca (woodland strawberry); fve01100 Metabolic pathways - Fragaria vesca (woodland strawberry);	IPR023210;	NADP-dependent oxidoreductase domain;
CL7835.Contig1_All	"529 3702 sucrose phosphate syntase, putative [Ricinus communis] >gi|223542651|gb|EEF44188.1| sucrose phosphate syntase, putative [Ricinus communis]"	1.322	Q3	8.084e-05	118.49	7.5187	2.1	2	2	cytoplasm	GO:0044723 single-organism carbohydrate metabolic process; GO:0008152 metabolic process; GO:0005985 sucrose metabolic process; GO:0044262 cellular carbohydrate metabolic process; GO:0044710 single-organism metabolic process; GO:0044763 single-organism cellular process; GO:0044699 single-organism process; GO:0009311 oligosaccharide metabolic process; GO:0005984 disaccharide metabolic process; GO:0…		GO:0016758 transferase activity, transferring hexosyl groups; GO:0003824 catalytic activity; GO:0046524 sucrose-phosphate synthase activity; GO:0035251 UDP-glucosyltransferase activity; GO:0008194 UDP-glycosyltransferase activity; GO:0046527 glucosyltransferase activity; GO:0016757 transferase activity, transferring glycosyl groups; GO:0016157 sucrose synthase activity; GO:0016740 transferase act…	K00696	E2.4.1.14; sucrose-phosphate synthase [EC:2.4.1.14]	fve00500 Starch and sucrose metabolism - Fragaria vesca (woodland strawberry); fve01100 Metabolic pathways - Fragaria vesca (woodland strawberry);	IPR006380; IPR000368; IPR001296;	Sucrose-phosphatase, N-terminal; Sucrose synthase; Glycosyl transferase, family 1;
CL4912.Contig1_All	172 1074 minus strand predicted protein [Populus trichocarpa] >gi|222835393|gb|EEE73828.1| predicted protein [Populus trichocarpa]	1.429	Q3	0.00037927	34.705	-2	2.7	1	1	chloroplast		GO:0031224 intrinsic component of membrane; GO:0016020 membrane; GO:0016021 integral component of membrane; GO:0044425 membrane part;
Unigene62233_All	121 597 conserved hypothetical protein [Ricinus communis] >gi|223540824|gb|EEF42384.1| conserved hypothetical protein [Ricinus communis]	1.321	Q3	0.000725	17.43	21.565	17.6	3	3	cytoplasm	GO:0006952 defense response; GO:0050896 response to stimulus; GO:0006950 response to stress; GO:0009607 response to biotic stimulus;						IPR023393; IPR000916;	START-like domain; Bet v I/Major latex protein;
CL666.Contig9_All	220 1512 putative hydroxycinnamoyl CoA shikimate/quinate hydroxycinnamoyl transferase [Hibiscus cannabinus]	1.35	Q3	0.00120122	47.774	67.049	18.3	7	8	cytoskeleton			GO:0016746 transferase activity, transferring acyl groups; GO:0016747 transferase activity, transferring acyl groups other than amino-acyl groups; GO:0003824 catalytic activity; GO:0016740 transferase activity;	K13065	E2.3.1.133; shikimate O-hydroxycinnamoyltransferase [EC:2.3.1.133]	fve00945 Stilbenoid, diarylheptanoid and gingerol biosynthesis - Fragaria vesca (woodland strawberry); fve00941 Flavonoid biosynthesis - Fragaria vesca (woodland strawberry); fve00940 Phenylpropanoid biosynthesis - Fragaria vesca (woodland strawberry); fve01110 Biosynthesis of secondary metabolites - Fragaria vesca (woodland strawberry); fve01100 Metabolic pathways - Fragaria vesca (woodland stra…	IPR023213;	Chloramphenicol acetyltransferase-like domain;
Unigene14286_All	"7 1923 minus strand PREDICTED: linoleate 13S-lipoxygenase 2-1, chloroplastic-like [Fragaria vesca subsp. vesca]"	1.335	Q3	3.2698e-06	73.542	124.19	33.6	21	44	chloroplast	GO:0044699 single-organism process; GO:0008152 metabolic process; GO:0055114 oxidation-reduction process; GO:0044710 single-organism metabolic process;		GO:0016702 oxidoreductase activity, acting on single donors with incorporation of molecular oxygen, incorporation of two atoms of oxygen; GO:0016701 oxidoreductase activity, acting on single donors with incorporation of molecular oxygen; GO:0003824 catalytic activity; GO:0005488 binding; GO:0051213 dioxygenase activity; GO:0043167 ion binding; GO:0043169 cation binding; GO:0046872 metal ion bindi…	K00454	LOX2S; lipoxygenase [EC:1.13.11.12]	fve00592 alpha-Linolenic acid metabolism - Fragaria vesca (woodland strawberry); fve01110 Biosynthesis of secondary metabolites - Fragaria vesca (woodland strawberry); fve01100 Metabolic pathways - Fragaria vesca (woodland strawberry); fve00591 Linoleic acid metabolism - Fragaria vesca (woodland strawberry);	IPR027433; IPR013819;	Lipoxygenase, domain 3; Lipoxygenase, C-terminal;
CL4797.Contig8_All	180 2081 PREDICTED: prostaglandin G/H synthase 2-like [Glycine max]	1.443	Q3	0.002862	72.319	159.95	25.2	13	17	cytoplasm	GO:0008152 metabolic process; GO:0006950 response to stress; GO:0055114 oxidation-reduction process; GO:0044710 single-organism metabolic process; GO:0006979 response to oxidative stress; GO:0044699 single-organism process; GO:0050896 response to stimulus;		GO:0097159 organic cyclic compound binding; GO:1901363 heterocyclic compound binding; GO:0020037 heme binding; GO:0003824 catalytic activity; GO:0005488 binding; GO:0016209 antioxidant activity; GO:0004601 peroxidase activity; GO:0046906 tetrapyrrole binding; GO:0016491 oxidoreductase activity; GO:0016684 oxidoreductase activity, acting on peroxide as acceptor;
CL13226.Contig3_All	270 1556 hypothetical protein ARALYDRAFT_486071 [Arabidopsis lyrata subsp. lyrata] >gi|297322199|gb|EFH52620.1| hypothetical protein ARALYDRAFT_486071 [Arabidopsis lyrata subsp. lyrata]	1.316	Q3	0.00039718	47.489	83.667	12.1	4	5	endoplasmic reticulum	GO:0008152 metabolic process; GO:0005975 carbohydrate metabolic process; GO:0044238 primary metabolic process; GO:0071704 organic substance metabolic process;		GO:0004553 hydrolase activity, hydrolyzing O-glycosyl compounds; GO:0016787 hydrolase activity; GO:0003824 catalytic activity; GO:0016798 hydrolase activity, acting on glycosyl bonds;	K07407	E3.2.1.22B; alpha-galactosidase [EC:3.2.1.22]	fve00561 Glycerolipid metabolism - Fragaria vesca (woodland strawberry); fve00600 Sphingolipid metabolism - Fragaria vesca (woodland strawberry); fve00052 Galactose metabolism - Fragaria vesca (woodland strawberry); fve01100 Metabolic pathways - Fragaria vesca (woodland strawberry); fve00603 Glycosphingolipid biosynthesis - globo and isoglobo series - Fragaria vesca (woodland strawberry);	IPR013785; IPR013780; IPR017853;	Aldolase-type TIM barrel; Glycosyl hydrolase, all-beta; Glycoside hydrolase superfamily;
Unigene36983_All	77 1081 unknown [Glycine max]	1.455	Q3	0.00051886	37.097	29.38	35.2	9	13	cytoplasm	GO:0044699 single-organism process; GO:0008152 metabolic process; GO:0055114 oxidation-reduction process; GO:0044710 single-organism metabolic process;		GO:0003824 catalytic activity; GO:0016491 oxidoreductase activity;				IPR023210;	NADP-dependent oxidoreductase domain;
Unigene79931_All	58 522 VDRG6 [Gossypium hirsutum] >gi|83356301|gb|ABC16635.1| bet vI [Gossypium hirsutum]	1.421	Q3	0.00026236	17.587	114.17	67.7	8	28	cytoplasm	GO:0006952 defense response; GO:0050896 response to stimulus; GO:0006950 response to stress; GO:0009607 response to biotic stimulus;						IPR023393; IPR000916;	START-like domain; Bet v I/Major latex protein;
Unigene47275_All	"54 1457 minus strand UDP-glucosyltransferase, putative [Ricinus communis] >gi|223542104|gb|EEF43648.1| UDP-glucosyltransferase, putative [Ricinus communis]"	1.329	Q3	0.00029673	52.454	7.7042	1.9	1	1	chloroplast	GO:0008152 metabolic process;		GO:0016757 transferase activity, transferring glycosyl groups; GO:0016758 transferase activity, transferring hexosyl groups; GO:0003824 catalytic activity; GO:0016740 transferase activity;
CL3966.Contig7_All	140 1213 predicted protein [Populus trichocarpa] >gi|222843183|gb|EEE80730.1| predicted protein [Populus trichocarpa]	1.419	Q3	2.1608e-05	39.404	110.44	17.9	5	11	cytoplasm	GO:0008152 metabolic process; GO:0050790 regulation of catalytic activity; GO:0065009 regulation of molecular function; GO:0006508 proteolysis; GO:0019538 protein metabolic process; GO:0043170 macromolecule metabolic process; GO:0044238 primary metabolic process; GO:0065007 biological regulation; GO:0071704 organic substance metabolic process;		GO:0004175 endopeptidase activity; GO:0070011 peptidase activity, acting on L-amino acid peptides; GO:0008234 cysteine-type peptidase activity; GO:0016787 hydrolase activity; GO:0008233 peptidase activity; GO:0004197 cysteine-type endopeptidase activity; GO:0003824 catalytic activity;	K01363			IPR000668; IPR012599;	Peptidase C1A, papain C-terminal; Peptidase C1A, propeptide;
Unigene85183_All	"60 815 minus strand RecName: Full=Ribosome-inactivating protein SNAI&apos;; Contains: RecName: Full=SNAI&apos; A chain; AltName: Full=rRNA N-glycosidase; Contains: RecName: Full=Linker peptide; Contains: RecName: Full=SNAI&apos; B chain; Flags: Precursor >gi|1755082|gb|AAC49754.1| Neu5Ac alpha-2,6-gal/galNAc-binding type 2 ribosome-inactivating protein precusor [Sambucus nigra]"	1.381	Q3	5.8987e-05	27.589	7.5218	14.7	3	4	cytoplasm	GO:0050794 regulation of cellular process; GO:0060255 regulation of macromolecule metabolic process; GO:0010608 posttranscriptional regulation of gene expression; GO:0017148 negative regulation of translation; GO:0048523 negative regulation of cellular process; GO:0031324 negative regulation of cellular metabolic process; GO:0048519 negative regulation of biological process; GO:0009889 regulation…		GO:0030597 RNA glycosylase activity; GO:0016787 hydrolase activity; GO:0016799 hydrolase activity, hydrolyzing N-glycosyl compounds; GO:0030598 rRNA N-glycosylase activity; GO:0003824 catalytic activity; GO:0016798 hydrolase activity, acting on glycosyl bonds;				IPR016138; IPR016139;	Ribosome-inactivating protein, subdomain 1; Ribosome-inactivating protein, subdomain 2;
CL6639.Contig3_All	191 1714 PREDICTED: aldehyde dehydrogenase family 7 member B4-like [Cucumis sativus] >gi|449480506|ref|XP_004155914.1| PREDICTED: aldehyde dehydrogenase family 7 member B4-like [Cucumis sativus]	1.318	Q3	0.0029028	54.643	180.02	26.4	11	16	chloroplast	GO:0044699 single-organism process; GO:0008152 metabolic process; GO:0055114 oxidation-reduction process; GO:0044710 single-organism metabolic process;		GO:0016620 oxidoreductase activity, acting on the aldehyde or oxo group of donors, NAD or NADP as acceptor; GO:0003824 catalytic activity; GO:0016491 oxidoreductase activity; GO:0016903 oxidoreductase activity, acting on the aldehyde or oxo group of donors;	K14085	ALDH7A1; aldehyde dehydrogenase family 7 member A1 [EC:1.2.1.31 1.2.1.8 1.2.1.3]	fve00380 Tryptophan metabolism - Fragaria vesca (woodland strawberry); fve00260 Glycine, serine and threonine metabolism - Fragaria vesca (woodland strawberry); fve00340 Histidine metabolism - Fragaria vesca (woodland strawberry); fve01100 Metabolic pathways - Fragaria vesca (woodland strawberry); fve00053 Ascorbate and aldarate metabolism - Fragaria vesca (woodland strawberry); fve00071 Fatty ac…	IPR016161; IPR015590; IPR016162; IPR016163;	Aldehyde/histidinol dehydrogenase; Aldehyde dehydrogenase domain; Aldehyde dehydrogenase N-terminal domain; Aldehyde dehydrogenase, C-terminal;
Unigene4446_All	"361 1767 minus strand serine-threonine protein kinase, plant-type, putative [Ricinus communis] >gi|223535178|gb|EEF36857.1| serine-threonine protein kinase, plant-type, putative [Ricinus communis]"	1.379	Q3	1.676e-06	51.68	132.76	30.9	14	20	extracellular			GO:0005515 protein binding; GO:0005488 binding;				IPR013210; IPR032675;	Leucine-rich repeat-containing N-terminal, plant-type; Leucine-rich repeat domain, L domain-like;
CL13617.Contig3_All	6 251 hypothetical protein SORBIDRAFT_10g007320 [Sorghum bicolor] >gi|241916275|gb|EER89419.1| hypothetical protein SORBIDRAFT_10g007320 [Sorghum bicolor]	1.499	Q3	0.00039807	9.1576	7.4744	12.2	1	3	nucleus	GO:0044699 single-organism process; GO:0008152 metabolic process; GO:0055114 oxidation-reduction process; GO:0044710 single-organism metabolic process;		GO:0097159 organic cyclic compound binding; GO:1901363 heterocyclic compound binding; GO:0097367 carbohydrate derivative binding; GO:1901265 nucleoside phosphate binding; GO:0003824 catalytic activity; GO:0032553 ribonucleotide binding; GO:0005488 binding; GO:0043167 ion binding; GO:0043168 anion binding; GO:0000166 nucleotide binding; GO:0010181 FMN binding; GO:0048037 cofactor binding; GO:00164…	K05894	OPR; 12-oxophytodienoic acid reductase [EC:1.3.1.42]	fve00592 alpha-Linolenic acid metabolism - Fragaria vesca (woodland strawberry); fve01110 Biosynthesis of secondary metabolites - Fragaria vesca (woodland strawberry); fve01100 Metabolic pathways - Fragaria vesca (woodland strawberry);	IPR001155; IPR013785;	NADH:flavin oxidoreductase/NADH oxidase, N-terminal; Aldolase-type TIM barrel;
CL6524.Contig2_All	208 693 unknown [Populus trichocarpa]	1.322	Q3	0.000100407	18.353	37.894	32.7	5	20	cytoplasm	GO:0006508 proteolysis; GO:0008152 metabolic process; GO:0043170 macromolecule metabolic process; GO:0019538 protein metabolic process; GO:0044238 primary metabolic process; GO:0071704 organic substance metabolic process;	GO:0031012 extracellular matrix; GO:0044421 extracellular region part; GO:0005576 extracellular region;	GO:0004175 endopeptidase activity; GO:0004222 metalloendopeptidase activity; GO:0008233 peptidase activity; GO:0046914 transition metal ion binding; GO:0003824 catalytic activity; GO:0005488 binding; GO:0043167 ion binding; GO:0043169 cation binding; GO:0046872 metal ion binding; GO:0070011 peptidase activity, acting on L-amino acid peptides; GO:0016787 hydrolase activity; GO:0008237 metallopepti…	K01402			IPR001818; IPR024079; IPR006026;	Peptidase M10, metallopeptidase; Metallopeptidase, catalytic domain; Peptidase, metallopeptidase;
CL12647.Contig4_All	125 535 minus strand hybrid proline-rich protein [Gossypium hirsutum]	1.305	Q3	0.0021011	13.849	6.0515	5.1	1	1	extracellular							IPR016140; IPR027923;	Bifunctional inhibitor/plant lipid transfer protein/seed storage helical domain; Hydrophobic seed protein;
CL8430.Contig10_All	"825 1340 minus strand calcium ion binding protein, putative [Ricinus communis] >gi|223525951|gb|EEF28347.1| calcium ion binding protein, putative [Ricinus communis]"	1.336	Q3	0.00022379	18.983	64.82	30.8	4	4	cytoplasm							IPR011992;	EF-hand domain pair;
CL10476.Contig4_All	120 839 minus strand osmotin-like protein I [Gossypium hirsutum]	1.492	Q3	0.00027555	26.046	44.291	12.5	3	5	extracellular
Unigene4897_All	"111 1094 minus strand catalytic, putative [Ricinus communis] >gi|223543841|gb|EEF45369.1| catalytic, putative [Ricinus communis]"	1.332	Q3	0.000156141	35.655	6.0921	15.5	4	6	cytoplasm	GO:0008152 metabolic process;		GO:0016787 hydrolase activity; GO:0003824 catalytic activity;				IPR029058; IPR013094;	Alpha/Beta hydrolase fold; Alpha/beta hydrolase fold-3;
CL1902.Contig15_All	134 1870 predicted protein [Populus trichocarpa] >gi|118487408|gb|ABK95532.1| unknown [Populus trichocarpa] >gi|222871139|gb|EEF08270.1| predicted protein [Populus trichocarpa]	1.33	Q3	0.0030419	65.194	18.523	35.2	21	28	mitochondria			GO:0005515 protein binding; GO:0005488 binding;	K09553			IPR006636; IPR011990; IPR013026;	Heat shock chaperonin-binding; Tetratricopeptide-like helical domain; Tetratricopeptide repeat-containing domain;
CL2633.Contig6_All	205 1731 hypothetical protein PRUPE_ppa004244mg [Prunus persica]	1.371	Q3	3.8532e-05	54.865	20.457	4.9	3	4	cytoplasm	GO:0006508 proteolysis; GO:0008152 metabolic process; GO:0043170 macromolecule metabolic process; GO:0019538 protein metabolic process; GO:0044238 primary metabolic process; GO:0071704 organic substance metabolic process;		GO:0008233 peptidase activity; GO:0003824 catalytic activity; GO:0017171 serine hydrolase activity; GO:0005488 binding; GO:0008236 serine-type peptidase activity; GO:0070011 peptidase activity, acting on L-amino acid peptides; GO:0005515 protein binding; GO:0016787 hydrolase activity;	K03797			IPR005151; IPR029045; IPR001478;	Tail specific protease; ClpP/crotonase-like domain; PDZ domain;
CL24625.Contig10_All	"4 1206 minus strand protein transporter, putative [Ricinus communis] >gi|223540798|gb|EEF42358.1| protein transporter, putative [Ricinus communis]"	1.455	Q3	0.00067991	44.748	53.353	20.7	8	9	cytoplasm	GO:0045184 establishment of protein localization; GO:0006810 transport; GO:0046907 intracellular transport; GO:0070727 cellular macromolecule localization; GO:0051649 establishment of localization in cell; GO:0006886 intracellular protein transport; GO:0071702 organic substance transport; GO:0008104 protein localization; GO:0033036 macromolecule localization; GO:0034613 cellular protein localizat…	GO:0005623 cell; GO:0005622 intracellular; GO:0044464 cell part;					IPR002014; IPR004152; IPR008942;	VHS domain; GAT domain; ENTH/VHS;
Unigene96749_All	65 1642 PREDICTED: LOW QUALITY PROTEIN: cytochrome P450 71D10-like [Vitis vinifera]	1.35	Q3	0.0066827	59.429	14.309	3.8	2	2	chloroplast	GO:0044699 single-organism process; GO:0008152 metabolic process; GO:0055114 oxidation-reduction process; GO:0044710 single-organism metabolic process;		GO:0097159 organic cyclic compound binding; GO:1901363 heterocyclic compound binding; GO:0020037 heme binding; GO:0005506 iron ion binding; GO:0046914 transition metal ion binding; GO:0003824 catalytic activity; GO:0005488 binding; GO:0043167 ion binding; GO:0043169 cation binding; GO:0046872 metal ion binding; GO:0016705 oxidoreductase activity, acting on paired donors, with incorporation or red…
CL16086.Contig3_All	128 1111 minus strand hypothetical protein PRUPE_ppa007525mg [Prunus persica]	1.461	Q3	0.00176196	37.308	5.9303	23.5	7	15	cytoplasm	GO:0044699 single-organism process; GO:0008152 metabolic process; GO:0044238 primary metabolic process; GO:0044710 single-organism metabolic process; GO:0006629 lipid metabolic process; GO:0071704 organic substance metabolic process;		GO:0008081 phosphoric diester hydrolase activity; GO:0016787 hydrolase activity; GO:0003824 catalytic activity; GO:0042578 phosphoric ester hydrolase activity; GO:0016788 hydrolase activity, acting on ester bonds;				IPR000909; IPR017946;	Phosphatidylinositol-specific phospholipase C, X domain; PLC-like phosphodiesterase, TIM beta/alpha-barrel domain;
CL27613.Contig2_All	345 1271 predicted protein [Populus trichocarpa] >gi|222865182|gb|EEF02313.1| predicted protein [Populus trichocarpa]	1.313	Q3	0.0027756	34.957	13.594	6.8	2	3	cytoplasm							IPR001279;	Metallo-beta-lactamase;
Unigene22718_All	2 709 Hsp90 [Citrus sinensis]	1.355	Q3	0.0081591	26.434	6.5345	20.3	7	14	chloroplast	GO:0006457 protein folding; GO:0006950 response to stress; GO:0050896 response to stimulus; GO:0009987 cellular process;		GO:0005524 ATP binding; GO:1901265 nucleoside phosphate binding; GO:0001882 nucleoside binding; GO:0043167 ion binding; GO:0005515 protein binding; GO:0000166 nucleotide binding; GO:0097159 organic cyclic compound binding; GO:1901363 heterocyclic compound binding; GO:0032549 ribonucleoside binding; GO:0097367 carbohydrate derivative binding; GO:0032553 ribonucleotide binding; GO:0005488 binding; …	K04079	HSP90A; molecular chaperone HtpG	fve04141 Protein processing in endoplasmic reticulum - Fragaria vesca (woodland strawberry); fve04626 Plant-pathogen interaction - Fragaria vesca (woodland strawberry);	IPR020568;	Ribosomal protein S5 domain 2-type fold;
CL9992.Contig13_All	215 1534 conserved hypothetical protein [Ricinus communis] >gi|223532607|gb|EEF34393.1| conserved hypothetical protein [Ricinus communis]	1.304	Q3	0.00100441	50.257	7.6868	21.6	10	15	plasma membrane
CL5266.Contig2_All	34 1755 type 2 ribosome-inactivating protein precursor [Camellia sinensis]	1.323	Q3	1.8316e-05	63.39	310.65	51.6	26	73	Golgi apparatus	GO:0050794 regulation of cellular process; GO:0060255 regulation of macromolecule metabolic process; GO:0010608 posttranscriptional regulation of gene expression; GO:0017148 negative regulation of translation; GO:0048523 negative regulation of cellular process; GO:0031324 negative regulation of cellular metabolic process; GO:0048519 negative regulation of biological process; GO:0009889 regulation…		GO:0030597 RNA glycosylase activity; GO:0016787 hydrolase activity; GO:0016799 hydrolase activity, hydrolyzing N-glycosyl compounds; GO:0030598 rRNA N-glycosylase activity; GO:0003824 catalytic activity; GO:0016798 hydrolase activity, acting on glycosyl bonds;				IPR016138; IPR000772; IPR016139;	Ribosome-inactivating protein, subdomain 1; Ricin B, lectin domain; Ribosome-inactivating protein, subdomain 2;
CL13370.Contig3_All	"68 2971 PREDICTED: pentatricopeptide repeat-containing protein At1g06710, mitochondrial-like [Vitis vinifera]"	1.356	Q3	0.00092169	108.86	6.4991	0.9	1	3	chloroplast			GO:0005515 protein binding; GO:0005488 binding;				IPR011990;	Tetratricopeptide-like helical domain;
CL10476.Contig3_All	132 851 osmotin-like protein I [Gossypium hirsutum]	1.428	Q3	4.009e-05	26.19	-2	11.7	3	5	extracellular
CL6562.Contig14_All	610 1611 minus strand 2-nitropropane dioxygenase [Gossypium hirsutum]	1.394	Q3	0.0032193	35.97	71.415	24	6	11	cytoplasm	GO:0044699 single-organism process; GO:0008152 metabolic process; GO:0055114 oxidation-reduction process; GO:0044710 single-organism metabolic process;		GO:0016701 oxidoreductase activity, acting on single donors with incorporation of molecular oxygen; GO:0016703 oxidoreductase activity, acting on single donors with incorporation of molecular oxygen, incorporation of one atom of oxygen (internal monooxygenases or internal mixed function oxidases); GO:0004497 monooxygenase activity; GO:0003824 catalytic activity; GO:0018580 nitronate monooxygenase…				IPR013785; IPR004136;	Aldolase-type TIM barrel; Nitronate monooxygenase;
CL7348.Contig4_All	"311 1078 minus strand heat shock protein 70 (HSP70)-interacting protein, putative [Ricinus communis] >gi|223526722|gb|EEF28954.1| heat shock protein 70 (HSP70)-interacting protein, putative [Ricinus communis]"	1.307	Q3	0.0104198	28.043	6.765	3.5	1	1	mitochondria			GO:0005515 protein binding; GO:0005488 binding;				IPR011990; IPR013026;	Tetratricopeptide-like helical domain; Tetratricopeptide repeat-containing domain;
Unigene58443_All	358 819 low molecular weight heat shock protein [Gossypium hirsutum]	9.196	Q4	4.415e-06	17.734	93.078	65.6	10	20	cytoplasm				K13993	HSP20; HSP20 family protein	fve04141 Protein processing in endoplasmic reticulum - Fragaria vesca (woodland strawberry);	IPR002068; IPR008978;	Alpha crystallin/Hsp20 domain; HSP20-like chaperone;
CL13124.Contig2_All	49 402 minus strand cold acclimation responsive protein BudCAR5 [Medicago sativa]	2.609	Q4	2.1508e-06	12.306	19.804	14.4	1	1	mitochondria
CL18077.Contig3_All	53 451 jasmonate-inducible protein [Diospyros kaki]	1.881	Q4	1.4815e-06	14.783	59.889	30.1	3	8	cytoplasm
CL24596.Contig2_All	117 1874 minus strand PREDICTED: uncharacterized protein LOC100241185 [Vitis vinifera] >gi|147804805|emb|CAN73523.1| hypothetical protein VITISV_010704 [Vitis vinifera]	1.751	Q4	0.00091761	64.031	7.1054	14.2	8	10	chloroplast
Unigene97765_All	"2 370 beta-1,3-glucanase [Citrus sinensis]"	2.668	Q4	2.5403e-06	13.797	11.311	7.3	1	1	extracellular	GO:0008152 metabolic process; GO:0005975 carbohydrate metabolic process; GO:0044238 primary metabolic process; GO:0071704 organic substance metabolic process;		GO:0004553 hydrolase activity, hydrolyzing O-glycosyl compounds; GO:0016787 hydrolase activity; GO:0003824 catalytic activity; GO:0016798 hydrolase activity, acting on glycosyl bonds;				IPR017853; IPR013781;	Glycoside hydrolase superfamily; Glycoside hydrolase, catalytic domain;
Unigene58426_All	155 613 low molecular weight heat shock protein [Gossypium hirsutum]	2.378	Q4	0.0091631	17.546	19.457	28.8	4	6	cytoplasm				K13993	HSP20; HSP20 family protein	fve04141 Protein processing in endoplasmic reticulum - Fragaria vesca (woodland strawberry);	IPR002068; IPR008978;	Alpha crystallin/Hsp20 domain; HSP20-like chaperone;
Unigene79982_All	1170 1379 minus strand Lipase [Medicago truncatula] >gi|355482795|gb|AES63998.1| Lipase [Medicago truncatula]	1.752	Q4	1.51579e-05	8.1582	21.655	44.3	3	3	cytoplasm
CL7824.Contig8_All	86 1099 minus strand glyceraldehyde 3-phosphate dehydrogenase [Nicotiana langsdorffii x Nicotiana sanderae]	1.536	Q4	0.000101289	36.78	22.186	52.7	16	51	cytoplasm	GO:0006006 glucose metabolic process; GO:0044723 single-organism carbohydrate metabolic process; GO:0008152 metabolic process; GO:0055114 oxidation-reduction process; GO:0044710 single-organism metabolic process; GO:0044281 small molecule metabolic process; GO:0005996 monosaccharide metabolic process; GO:0044699 single-organism process; GO:0044238 primary metabolic process; GO:0005975 carbohydrat…		GO:0097159 organic cyclic compound binding; GO:1901363 heterocyclic compound binding; GO:0016620 oxidoreductase activity, acting on the aldehyde or oxo group of donors, NAD or NADP as acceptor; GO:1901265 nucleoside phosphate binding; GO:0051287 NAD binding; GO:0003824 catalytic activity; GO:0005488 binding; GO:0016903 oxidoreductase activity, acting on the aldehyde or oxo group of donors; GO:005…	K00134	GAPDH; glyceraldehyde 3-phosphate dehydrogenase [EC:1.2.1.12]	fve01200 Carbon metabolism - Fragaria vesca (woodland strawberry); fve00010 Glycolysis / Gluconeogenesis - Fragaria vesca (woodland strawberry); fve01110 Biosynthesis of secondary metabolites - Fragaria vesca (woodland strawberry); fve01100 Metabolic pathways - Fragaria vesca (woodland strawberry); fve01230 Biosynthesis of amino acids - Fragaria vesca (woodland strawberry); fve00710 Carbon fixati…	IPR020829; IPR016040; IPR020828;	Glyceraldehyde 3-phosphate dehydrogenase, catalytic domain; NAD(P)-binding domain; Glyceraldehyde 3-phosphate dehydrogenase, NAD(P) binding domain;
Unigene21406_All	102 1604 minus strand hypothetical protein PRUPE_ppa023692mg [Prunus persica]	1.628	Q4	1.80403e-05	57.488	131.29	21.2	9	13	chloroplast	GO:0044699 single-organism process; GO:0008152 metabolic process; GO:0055114 oxidation-reduction process; GO:0044710 single-organism metabolic process;		GO:0097159 organic cyclic compound binding; GO:1901363 heterocyclic compound binding; GO:0020037 heme binding; GO:0005506 iron ion binding; GO:0046914 transition metal ion binding; GO:0003824 catalytic activity; GO:0005488 binding; GO:0043167 ion binding; GO:0043169 cation binding; GO:0046872 metal ion binding; GO:0016705 oxidoreductase activity, acting on paired donors, with incorporation or red…	K15639	CYP734A1; PHYB activation tagged suppressor 1 [EC:1.14.-.-]	fve00905 Brassinosteroid biosynthesis - Fragaria vesca (woodland strawberry);
CL8793.Contig5_All	78 497 minus strand hypothetical protein PRUPE_ppa013043mg [Prunus persica]	1.611	Q4	1.1439e-06	15.955	24.787	22.9	3	4	cytoplasm				K13993	HSP20; HSP20 family protein	fve04141 Protein processing in endoplasmic reticulum - Fragaria vesca (woodland strawberry);	IPR002068; IPR008978;	Alpha crystallin/Hsp20 domain; HSP20-like chaperone;
Unigene44189_All	304 540 dehydrin [Phaseolus vulgaris]	3.019	Q4	1.1677e-07	9.0598	66.716	35.4	2	2	nucleus
CL5798.Contig18_All	101 1489 PREDICTED: uncharacterized protein LOC100241465 [Vitis vinifera]	1.752	Q4	1.97298e-05	52.327	150.14	44.5	20	31	cytoplasm							IPR008998; IPR023307;	Agglutinin domain; Aerolysin-like toxin, beta complex domain;
CL26780.Contig1_All	126 725 hypothetical protein PRUPE_ppa025196mg [Prunus persica]	1.546	Q4	0.00031871	23.532	62.528	34	6	8	chloroplast	GO:0044699 single-organism process; GO:0008152 metabolic process; GO:0055114 oxidation-reduction process; GO:0044710 single-organism metabolic process;		GO:0097159 organic cyclic compound binding; GO:1901363 heterocyclic compound binding; GO:0020037 heme binding; GO:0005506 iron ion binding; GO:0046914 transition metal ion binding; GO:0003824 catalytic activity; GO:0005488 binding; GO:0043167 ion binding; GO:0043169 cation binding; GO:0046872 metal ion binding; GO:0016705 oxidoreductase activity, acting on paired donors, with incorporation or red…	K15639	CYP734A1; PHYB activation tagged suppressor 1 [EC:1.14.-.-]	fve00905 Brassinosteroid biosynthesis - Fragaria vesca (woodland strawberry);
CL1439.Contig4_All	140 1837 hypothetical protein PRUPE_ppa003399mg [Prunus persica]	1.923	Q4	6.4528e-07	63.355	26.551	9	5	7	peroxisome			GO:0005515 protein binding; GO:0005488 binding;				IPR011990; IPR013026; IPR001179;	Tetratricopeptide-like helical domain; Tetratricopeptide repeat-containing domain; FKBP-type peptidyl-prolyl cis-trans isomerase domain;
CL4505.Contig1_All	77 367 minus strand heat shock protein 17.9 [Vicia faba]	2.643	Q4	1.67241e-05	11.004	14.821	25.8	2	4	cytoplasm				K13993	HSP20; HSP20 family protein	fve04141 Protein processing in endoplasmic reticulum - Fragaria vesca (woodland strawberry);	IPR002068; IPR008978;	Alpha crystallin/Hsp20 domain; HSP20-like chaperone;
CL4062.Contig15_All	322 954 minus strand dehydrin [Phaseolus vulgaris]	1.673	Q4	0.0093042	23.726	7.7501	14.7	2	2	nucleus	GO:0001101 response to acid chemical; GO:0042221 response to chemical; GO:0009415 response to water; GO:0006950 response to stress; GO:0009628 response to abiotic stimulus; GO:1901700 response to oxygen-containing compound; GO:0010035 response to inorganic substance; GO:0050896 response to stimulus;
CL8793.Contig4_All	107 526 minus strand hypothetical protein PRUPE_ppa013043mg [Prunus persica]	1.901	Q4	1.77151e-05	15.973	7.6868	11.4	2	3	cytoplasm				K13993	HSP20; HSP20 family protein	fve04141 Protein processing in endoplasmic reticulum - Fragaria vesca (woodland strawberry);	IPR002068; IPR008978;	Alpha crystallin/Hsp20 domain; HSP20-like chaperone;
CL2581.Contig17_All	3 200 DNA binding/zinc ion binding protein [Gossypium hirsutum]	1.858	Q4	1.9606e-06	7.5048	-2	16.7	1	1	chloroplast
Unigene13244_All	1 216 Heat shock protein [Medicago truncatula] >gi|92870233|gb|ABE79560.1| Chaperone DnaK [Medicago truncatula] >gi|355481961|gb|AES63164.1| Heat shock protein [Medicago truncatula]	1.739	Q4	0.00052091	7.9711	6.491	33.3	3	3	extracellular				K03283	HSPA1s; heat shock 70kDa protein 1/2/6/8	fve04141 Protein processing in endoplasmic reticulum - Fragaria vesca (woodland strawberry); fve04144 Endocytosis - Fragaria vesca (woodland strawberry); fve03040 Spliceosome - Fragaria vesca (woodland strawberry);
CL19709.Contig1_All	1 801 minus strand dehydration-induced protein RD22-like protein [Gossypium hirsutum]	1.651	Q4	0.0017772	29.22	6.8469	3.7	1	1	cytoplasm							IPR004873;	BURP domain;
CL24596.Contig1_All	175 1941 PREDICTED: uncharacterized protein LOC101302409 [Fragaria vesca subsp. vesca]	2.805	Q4	1.88862e-05	64.612	55.514	14.1	8	10	chloroplast
CL4505.Contig7_All	159 626 minus strand low molecular weight heat shock protein [Gossypium hirsutum]	1.661	Q4	0.000139214	17.586	21.092	16	2	5	cytoplasm				K13993	HSP20; HSP20 family protein	fve04141 Protein processing in endoplasmic reticulum - Fragaria vesca (woodland strawberry);	IPR002068; IPR008978;	Alpha crystallin/Hsp20 domain; HSP20-like chaperone;
CL940.Contig28_All	95 1141 predicted protein [Populus trichocarpa] >gi|222839360|gb|EEE77697.1| predicted protein [Populus trichocarpa]	3.017	Q4	1.5235e-06	39.911	5.9241	2.3	1	2	cytoplasm	GO:0044699 single-organism process; GO:0008152 metabolic process; GO:0044238 primary metabolic process; GO:0044710 single-organism metabolic process; GO:0006629 lipid metabolic process; GO:0071704 organic substance metabolic process;		GO:0008081 phosphoric diester hydrolase activity; GO:0016787 hydrolase activity; GO:0003824 catalytic activity; GO:0042578 phosphoric ester hydrolase activity; GO:0016788 hydrolase activity, acting on ester bonds;	K18696	GDE1; glycerophosphodiester phosphodiesterase [EC:3.1.4.46]	fve00564 Glycerophospholipid metabolism - Fragaria vesca (woodland strawberry);	IPR030395; IPR017946;	Glycerophosphodiester phosphodiesterase domain; PLC-like phosphodiesterase, TIM beta/alpha-barrel domain;
CL11653.Contig2_All	168 593 predicted protein [Populus trichocarpa] >gi|222865843|gb|EEF02974.1| predicted protein [Populus trichocarpa]	1.623	Q4	8.1289e-05	15.581	18.136	18.3	3	3	cytoplasm			GO:0097159 organic cyclic compound binding; GO:1901363 heterocyclic compound binding; GO:0003677 DNA binding; GO:0043565 sequence-specific DNA binding; GO:0005488 binding; GO:0003676 nucleic acid binding;	K03627			IPR010982; IPR013729; IPR001387;	Lambda repressor-like, DNA-binding domain; Multiprotein bridging factor 1, N-terminal; Cro/C1-type helix-turn-helix domain;
Unigene96859_All	116 2284 minus strand sucrose synthase SusA1 [Gossypium gossypioides]	1.569	Q4	4.4868e-05	81.678	64.707	9.7	7	9	cytoplasm	GO:0044723 single-organism carbohydrate metabolic process; GO:0008152 metabolic process; GO:0005985 sucrose metabolic process; GO:0044262 cellular carbohydrate metabolic process; GO:0044710 single-organism metabolic process; GO:0044763 single-organism cellular process; GO:0044699 single-organism process; GO:0009311 oligosaccharide metabolic process; GO:0005984 disaccharide metabolic process; GO:0…		GO:0016758 transferase activity, transferring hexosyl groups; GO:0003824 catalytic activity; GO:0035251 UDP-glucosyltransferase activity; GO:0008194 UDP-glycosyltransferase activity; GO:0046527 glucosyltransferase activity; GO:0016757 transferase activity, transferring glycosyl groups; GO:0016157 sucrose synthase activity; GO:0016740 transferase activity;	K00695	E2.4.1.13; sucrose synthase [EC:2.4.1.13]	fve00500 Starch and sucrose metabolism - Fragaria vesca (woodland strawberry); fve01100 Metabolic pathways - Fragaria vesca (woodland strawberry);	IPR000368; IPR001296;	Sucrose synthase; Glycosyl transferase, family 1;
CL17797.Contig1_All	20 1120 minus strand chitinase 3 [Populus x canadensis]	1.821	Q4	0.00029826	40.379	6.0788	2.7	1	1	chloroplast	GO:1901071 glucosamine-containing compound metabolic process; GO:0006030 chitin metabolic process; GO:0006026 aminoglycan catabolic process; GO:1901136 carbohydrate derivative catabolic process; GO:0006807 nitrogen compound metabolic process; GO:0006032 chitin catabolic process; GO:0005975 carbohydrate metabolic process; GO:0044238 primary metabolic process; GO:1901072 glucosamine-containing comp…		GO:0004553 hydrolase activity, hydrolyzing O-glycosyl compounds; GO:0016787 hydrolase activity; GO:0004568 chitinase activity; GO:0003824 catalytic activity; GO:0016798 hydrolase activity, acting on glycosyl bonds;	K01183	E3.2.1.14; chitinase [EC:3.2.1.14]	fve00520 Amino sugar and nucleotide sugar metabolism - Fragaria vesca (woodland strawberry); fve01100 Metabolic pathways - Fragaria vesca (woodland strawberry);	IPR001223; IPR029070; IPR011583; IPR017853; IPR013781;	Glycoside hydrolase family 18, catalytic domain; Chitinase insertion domain; Chitinase II; Glycoside hydrolase superfamily; Glycoside hydrolase, catalytic domain;
CL10565.Contig3_All	98 1066 RecName: Full=Endochitinase 1; Flags: Precursor >gi|1469788|gb|AAB67842.1| class I chitinase [Gossypium hirsutum] >gi|298106229|gb|ADI56257.1| class I chitinase [Gossypium hirsutum]	1.574	Q4	0.0045624	34.989	39.765	9.6	2	2	extracellular	GO:1901071 glucosamine-containing compound metabolic process; GO:0006030 chitin metabolic process; GO:0044036 cell wall macromolecule metabolic process; GO:0006026 aminoglycan catabolic process; GO:1901136 carbohydrate derivative catabolic process; GO:0006807 nitrogen compound metabolic process; GO:0006032 chitin catabolic process; GO:0005975 carbohydrate metabolic process; GO:0044238 primary met…		GO:0004553 hydrolase activity, hydrolyzing O-glycosyl compounds; GO:0016787 hydrolase activity; GO:0008061 chitin binding; GO:0097367 carbohydrate derivative binding; GO:0004568 chitinase activity; GO:0003824 catalytic activity; GO:0005488 binding; GO:0016798 hydrolase activity, acting on glycosyl bonds;	K20547	CHIB; basic endochitinase B [EC:3.2.1.14]	fve04016 MAPK signaling pathway - plant - Fragaria vesca (woodland strawberry); fve00520 Amino sugar and nucleotide sugar metabolism - Fragaria vesca (woodland strawberry); fve01100 Metabolic pathways - Fragaria vesca (woodland strawberry);	IPR023346; IPR000726; IPR001002;	Lysozyme-like domain; Glycoside hydrolase, family 19, catalytic; Chitin-binding, type 1;
Unigene54439_All	193 654 low molecular weight heat shock protein [Gossypium hirsutum]	2.615	Q4	5.5738e-07	17.683	6.8464	42.9	5	9	cytoplasm				K13993	HSP20; HSP20 family protein	fve04141 Protein processing in endoplasmic reticulum - Fragaria vesca (woodland strawberry);	IPR002068; IPR008978;	Alpha crystallin/Hsp20 domain; HSP20-like chaperone;
CL1696.Contig55_All	67 891 minus strand unnamed protein product [Vitis vinifera]	2.094	Q4	1.8442e-05	31.474	73.566	42.2	10	12	cytoplasm	GO:0015976 carbon utilization; GO:0044699 single-organism process;		GO:0046914 transition metal ion binding; GO:0003824 catalytic activity; GO:0005488 binding; GO:0043167 ion binding; GO:0016829 lyase activity; GO:0046872 metal ion binding; GO:0043169 cation binding; GO:0016836 hydro-lyase activity; GO:0008270 zinc ion binding; GO:0004089 carbonate dehydratase activity; GO:0016835 carbon-oxygen lyase activity;	K01673	cynT; carbonic anhydrase [EC:4.2.1.1]	fve00910 Nitrogen metabolism - Fragaria vesca (woodland strawberry);
CL17471.Contig2_All	58 975 unnamed protein product [Vitis vinifera]	1.523	Q4	1.0566e-07	34.424	82.32	27.1	6	9	cytoplasm							IPR008998; IPR023307;	Agglutinin domain; Aerolysin-like toxin, beta complex domain;
CL4136.Contig8_All	197 2347 hypothetical protein PRUPE_ppa002050mg [Prunus persica]	1.83	Q4	0.007676	81.438	11.676	13.4	9	13	chloroplast		GO:0016020 membrane;		K21989			IPR027815; IPR003864; IPR032880;	10TM putative phosphate transporter, cytosolic domain; Calcium-dependent channel, 7TM region, putative phosphate; Calcium permeable stress-gated cation channel 1, N-terminal transmembrane domain;
CL7271.Contig1_All	146 763 minus strand PREDICTED: RNA-binding protein 40-like [Vitis vinifera] >gi|298205172|emb|CBI17231.3| unnamed protein product [Vitis vinifera]	2.006	Q4	1.54908e-05	22.6	10.582	5.3	2	2	nucleus			GO:0097159 organic cyclic compound binding; GO:1901363 heterocyclic compound binding; GO:1901265 nucleoside phosphate binding; GO:0005488 binding; GO:0003676 nucleic acid binding; GO:0000166 nucleotide binding; GO:0036094 small molecule binding;	K13157			IPR000504; IPR012677;	RNA recognition motif domain; Nucleotide-binding alpha-beta plait domain;
Unigene48512_All	40 405 minus strand uncharacterized protein LOC100306661 [Glycine max]	6.629	Q4	0.0135015	13.305	13.538	18.9	2	3	nucleus
Unigene89032_All	236 922 alpha-crystalline heat shock protein [Gossypium arboreum] >gi|115490850|gb|ABI97959.1| alpha-crystalline heat shock protein [Gossypium arboreum]	3.817	Q4	2.1454e-06	25.841	33.603	22.3	5	7	chloroplast				K13993	HSP20; HSP20 family protein	fve04141 Protein processing in endoplasmic reticulum - Fragaria vesca (woodland strawberry);	IPR002068; IPR008978;	Alpha crystallin/Hsp20 domain; HSP20-like chaperone;
Unigene4878_All	1 1542 minus strand hypothetical protein SELMODRAFT_151384 [Selaginella moellendorffii] >gi|300155731|gb|EFJ22362.1| hypothetical protein SELMODRAFT_151384 [Selaginella moellendorffii]	2.549	Q4	1.0316e-06	60.25	-2	4.9	3	6	nucleus	GO:0006457 protein folding; GO:0006950 response to stress; GO:0050896 response to stimulus; GO:0009987 cellular process;		GO:0005524 ATP binding; GO:1901265 nucleoside phosphate binding; GO:0001882 nucleoside binding; GO:0043167 ion binding; GO:0005515 protein binding; GO:0000166 nucleotide binding; GO:0097159 organic cyclic compound binding; GO:1901363 heterocyclic compound binding; GO:0032549 ribonucleoside binding; GO:0097367 carbohydrate derivative binding; GO:0032553 ribonucleotide binding; GO:0005488 binding; …	K04079	HSP90A; molecular chaperone HtpG	fve04141 Protein processing in endoplasmic reticulum - Fragaria vesca (woodland strawberry); fve04626 Plant-pathogen interaction - Fragaria vesca (woodland strawberry);	IPR020568; IPR020575; IPR003594;	Ribosomal protein S5 domain 2-type fold; Heat shock protein Hsp90, N-terminal; Histidine kinase-like ATPase, C-terminal domain;
CL4136.Contig14_All	83 2230 hypothetical protein PRUPE_ppa002050mg [Prunus persica]	2.173	Q4	4.3538e-05	81.233	11.857	10.5	7	9	plasma membrane		GO:0016020 membrane;		K21989			IPR027815; IPR003864; IPR032880;	10TM putative phosphate transporter, cytosolic domain; Calcium-dependent channel, 7TM region, putative phosphate; Calcium permeable stress-gated cation channel 1, N-terminal transmembrane domain;
CL26906.Contig1_All	1 1014 minus strand NTMTP1A [Nicotiana tabacum]	2.377	Q4	0.0100425	38.241	6.5204	3.6	1	1	cytoplasm	GO:0006810 transport; GO:0055085 transmembrane transport; GO:0051179 localization; GO:0006812 cation transport; GO:0006811 ion transport; GO:0051234 establishment of localization;	GO:0031224 intrinsic component of membrane; GO:0016020 membrane; GO:0016021 integral component of membrane; GO:0044425 membrane part;	GO:0022892 substrate-specific transporter activity; GO:0015075 ion transmembrane transporter activity; GO:0008324 cation transmembrane transporter activity; GO:0005215 transporter activity; GO:0022857 transmembrane transporter activity; GO:0022891 substrate-specific transmembrane transporter activity;	K14689			IPR027469;	Cation efflux protein transmembrane domain;
CL9394.Contig5_All	"20 1714 RecName: Full=Malate synthase, glyoxysomal"	2.058	Q4	0.00027682	64.299	32.464	9	5	5	cytoplasm	GO:0006097 glyoxylate cycle; GO:0044281 small molecule metabolic process; GO:0044763 single-organism cellular process; GO:0006081 cellular aldehyde metabolic process; GO:0044699 single-organism process; GO:0044238 primary metabolic process; GO:0005975 carbohydrate metabolic process; GO:0044237 cellular metabolic process; GO:0071704 organic substance metabolic process; GO:0044723 single-organism c…		GO:0004474 malate synthase activity; GO:0016746 transferase activity, transferring acyl groups; GO:0003824 catalytic activity; GO:0016740 transferase activity; GO:0046912 transferase activity, transferring acyl groups, acyl groups converted into alkyl on transfer;	K01638	aceB; malate synthase [EC:2.3.3.9]	fve01200 Carbon metabolism - Fragaria vesca (woodland strawberry); fve00630 Glyoxylate and dicarboxylate metabolism - Fragaria vesca (woodland strawberry); fve01110 Biosynthesis of secondary metabolites - Fragaria vesca (woodland strawberry); fve00620 Pyruvate metabolism - Fragaria vesca (woodland strawberry); fve01100 Metabolic pathways - Fragaria vesca (woodland strawberry);	IPR011076;	Malate synthase-like;
Unigene54440_All	171 632 low molecular weight heat shock protein [Gossypium hirsutum]	3.569	Q4	4.3924e-06	17.504	38.659	44.8	6	9	cytoplasm				K13993	HSP20; HSP20 family protein	fve04141 Protein processing in endoplasmic reticulum - Fragaria vesca (woodland strawberry);	IPR002068; IPR008978;	Alpha crystallin/Hsp20 domain; HSP20-like chaperone;
CL1696.Contig54_All	177 458 unnamed protein product [Vitis vinifera]	1.88	Q4	0.0002364	10.586	81.853	89.4	8	10	chloroplast	GO:0015976 carbon utilization; GO:0044699 single-organism process;		GO:0046914 transition metal ion binding; GO:0003824 catalytic activity; GO:0005488 binding; GO:0043167 ion binding; GO:0016829 lyase activity; GO:0046872 metal ion binding; GO:0043169 cation binding; GO:0016836 hydro-lyase activity; GO:0008270 zinc ion binding; GO:0004089 carbonate dehydratase activity; GO:0016835 carbon-oxygen lyase activity;	K01673	cynT; carbonic anhydrase [EC:4.2.1.1]	fve00910 Nitrogen metabolism - Fragaria vesca (woodland strawberry);
CL5798.Contig16_All	95 1375 minus strand PREDICTED: uncharacterized protein LOC100241465 [Vitis vinifera]	1.718	Q4	1.95651e-05	48.243	171.48	31.4	11	21	cytoplasm							IPR008998; IPR023307;	Agglutinin domain; Aerolysin-like toxin, beta complex domain;
CL6768.Contig7_All	"252 3164 PREDICTED: chaperone protein ClpB3, chloroplastic-like [Vitis vinifera]"	1.571	Q4	0.00165562	109.23	323.31	35.8	30	52	chloroplast	GO:0008152 metabolic process; GO:0006950 response to stress; GO:0009408 response to heat; GO:0009628 response to abiotic stimulus; GO:0009266 response to temperature stimulus; GO:0010467 gene expression; GO:0006508 proteolysis; GO:0016485 protein processing; GO:0043170 macromolecule metabolic process; GO:0019538 protein metabolic process; GO:0050896 response to stimulus; GO:0044238 primary metabo…	GO:0044424 intracellular part; GO:0005623 cell; GO:0044464 cell part; GO:0005622 intracellular; GO:0005737 cytoplasm;	GO:0005524 ATP binding; GO:1901265 nucleoside phosphate binding; GO:0001882 nucleoside binding; GO:0043167 ion binding; GO:0000166 nucleotide binding; GO:0097159 organic cyclic compound binding; GO:1901363 heterocyclic compound binding; GO:0032549 ribonucleoside binding; GO:0097367 carbohydrate derivative binding; GO:0032553 ribonucleotide binding; GO:0005488 binding; GO:0032550 purine ribonucleo…	K03695			IPR019489; IPR003593; IPR003959; IPR027417; IPR004176;	Clp ATPase, C-terminal; AAA+ ATPase domain; ATPase, AAA-type, core; P-loop containing nucleoside triphosphate hydrolase; Clp, N-terminal;
CL20503.Contig2_All	"336 1067 minus strand PREDICTED: 25.3 kDa heat shock protein, chloroplastic-like [Fragaria vesca subsp. vesca]"	2.139	Q4	4.2582e-05	27.443	30.314	15.2	4	8	chloroplast				K13993	HSP20; HSP20 family protein	fve04141 Protein processing in endoplasmic reticulum - Fragaria vesca (woodland strawberry);	IPR002068; IPR008978;	Alpha crystallin/Hsp20 domain; HSP20-like chaperone;
Unigene46978_All	140 1849 minus strand predicted protein [Populus trichocarpa] >gi|222851439|gb|EEE88986.1| predicted protein [Populus trichocarpa]	1.518	Q4	0.00026128	62.031	19.577	5.4	3	3	cytoplasm				K09489			IPR029047;	Heat shock protein 70kD, peptide-binding domain;
Unigene53716_All	"3 476 PREDICTED: 23.6 kDa heat shock protein, mitochondrial isoform 1 [Vitis vinifera] >gi|359490209|ref|XP_003634050.1| PREDICTED: 23.6 kDa heat shock protein, mitochondrial isoform 2 [Vitis vinifera] >gi|147765906|emb|CAN66697.1| hypothetical protein VITISV_022536 [Vitis vinifera] >gi|296084208|emb|CBI24596.3| unnamed protein product [Vitis vinifera]"	2.055	Q4	1.3636e-06	17.99	13.529	16.5	3	3	chloroplast				K13993	HSP20; HSP20 family protein	fve04141 Protein processing in endoplasmic reticulum - Fragaria vesca (woodland strawberry);	IPR002068; IPR008978;	Alpha crystallin/Hsp20 domain; HSP20-like chaperone;
Unigene98078_All	210 902 minus strand alpha-crystalline heat shock protein [Gossypium arboreum] >gi|115490850|gb|ABI97959.1| alpha-crystalline heat shock protein [Gossypium arboreum]	5.268	Q4	1.3226e-06	25.933	13.433	9.1	2	3	chloroplast				K13993	HSP20; HSP20 family protein	fve04141 Protein processing in endoplasmic reticulum - Fragaria vesca (woodland strawberry);	IPR002068; IPR008978;	Alpha crystallin/Hsp20 domain; HSP20-like chaperone;
Unigene4141_All	95 1042 chitinase [Morus alba var. multicaulis]	1.59	Q4	1.873e-05	34.742	14.122	7	2	6	extracellular	GO:1901071 glucosamine-containing compound metabolic process; GO:0006030 chitin metabolic process; GO:0044036 cell wall macromolecule metabolic process; GO:0006026 aminoglycan catabolic process; GO:1901136 carbohydrate derivative catabolic process; GO:0006807 nitrogen compound metabolic process; GO:0006032 chitin catabolic process; GO:0005975 carbohydrate metabolic process; GO:0044238 primary met…		GO:0004553 hydrolase activity, hydrolyzing O-glycosyl compounds; GO:0016787 hydrolase activity; GO:0008061 chitin binding; GO:0097367 carbohydrate derivative binding; GO:0004568 chitinase activity; GO:0003824 catalytic activity; GO:0005488 binding; GO:0016798 hydrolase activity, acting on glycosyl bonds;	K20547	CHIB; basic endochitinase B [EC:3.2.1.14]	fve04016 MAPK signaling pathway - plant - Fragaria vesca (woodland strawberry); fve00520 Amino sugar and nucleotide sugar metabolism - Fragaria vesca (woodland strawberry); fve01100 Metabolic pathways - Fragaria vesca (woodland strawberry);	IPR023346; IPR000726; IPR001002;	Lysozyme-like domain; Glycoside hydrolase, family 19, catalytic; Chitin-binding, type 1;
Unigene2655_All	95 988 PREDICTED: uncharacterized protein LOC100241465 [Vitis vinifera]	1.923	Q4	7.5645e-05	33.357	12.174	19.8	6	12	cytoplasm							IPR008998;	Agglutinin domain;
CL5745.Contig5_All	64 540 PR10-5-like protein [Gossypium barbadense]	1.553	Q4	0.00030169	17.33	14.464	17.6	2	2	cytoplasm	GO:0006952 defense response; GO:0050896 response to stimulus; GO:0006950 response to stress; GO:0009607 response to biotic stimulus;						IPR000916; IPR023393;	Bet v I/Major latex protein; START-like domain;
CL19537.Contig4_All	"204 1913 minus strand d-lactate dehydrogenase, putative [Ricinus communis] >gi|223540341|gb|EEF41912.1| d-lactate dehydrogenase, putative [Ricinus communis]"	1.684	Q4	1.8846e-07	63.432	323.31	42.1	24	49	endoplasmic reticulum	GO:0044699 single-organism process; GO:0008152 metabolic process; GO:0055114 oxidation-reduction process; GO:0044710 single-organism metabolic process;	GO:0016020 membrane;	GO:0003885 D-arabinono-1,4-lactone oxidase activity; GO:1901265 nucleoside phosphate binding; GO:0050660 flavin adenine dinucleotide binding; GO:0043167 ion binding; GO:0000166 nucleotide binding; GO:0048037 cofactor binding; GO:0016491 oxidoreductase activity; GO:0016614 oxidoreductase activity, acting on CH-OH group of donors; GO:1901363 heterocyclic compound binding; GO:0097159 organic cyclic …				IPR007173; IPR016166; IPR016169; IPR006094;	D-arabinono-1,4-lactone oxidase; FAD-binding, type 2; CO dehydrogenase flavoprotein-like, FAD-binding, subdomain 2; FAD linked oxidase, N-terminal;
CL12958.Contig5_All	169 789 predicted protein [Populus trichocarpa] >gi|222840931|gb|EEE78478.1| predicted protein [Populus trichocarpa]	2.032	Q4	8.5513e-07	23.232	48.032	17.4	3	3	mitochondria				K13993	HSP20; HSP20 family protein	fve04141 Protein processing in endoplasmic reticulum - Fragaria vesca (woodland strawberry);	IPR002068; IPR008978;	Alpha crystallin/Hsp20 domain; HSP20-like chaperone;
Unigene62228_All	98 574 minus strand low molecular weight heat shock protein [Gossypium hirsutum]	1.705	Q4	1.3678e-06	18.516	13.639	20.1	3	6	cytoplasm				K13993	HSP20; HSP20 family protein	fve04141 Protein processing in endoplasmic reticulum - Fragaria vesca (woodland strawberry);	IPR002068; IPR008978;	Alpha crystallin/Hsp20 domain; HSP20-like chaperone;
CL13933.Contig1_All	108 1217 unknown [Populus trichocarpa x Populus deltoides]	1.508	Q4	1.1968e-08	41.59	226.89	40.8	15	48	mitochondria	GO:0044699 single-organism process; GO:0008152 metabolic process; GO:0044238 primary metabolic process; GO:0044710 single-organism metabolic process; GO:0006629 lipid metabolic process; GO:0071704 organic substance metabolic process;						IPR002921; IPR029058;	Fungal lipase-like domain; Alpha/Beta hydrolase fold;
Unigene58421_All	193 657 low molecular weight heat shock protein [Gossypium hirsutum]	1.977	Q4	2.3737e-05	17.709	15.2	52.3	8	16	cytoplasm				K13993	HSP20; HSP20 family protein	fve04141 Protein processing in endoplasmic reticulum - Fragaria vesca (woodland strawberry);	IPR002068; IPR008978;	Alpha crystallin/Hsp20 domain; HSP20-like chaperone;
CL1946.Contig21_All	"65 1255 minus strand cop9 complex subunit, putative [Ricinus communis] >gi|223551060|gb|EEF52546.1| cop9 complex subunit, putative [Ricinus communis]"	1.532	Q4	0.0184002	45.189	7.0184	21.7	8	8	chloroplast			GO:0005515 protein binding; GO:0005488 binding;	K12178			IPR000717; IPR011991;	Proteasome component (PCI) domain; Winged helix-turn-helix DNA-binding domain;
Unigene28779_All	"185 1198 Protein SIS1, putative [Ricinus communis] >gi|223549329|gb|EEF50817.1| Protein SIS1, putative [Ricinus communis]"	1.693	Q4	0.0006209	37.43	18.819	3.6	1	1	cytoskeleton	GO:0006457 protein folding; GO:0009987 cellular process;		GO:0005515 protein binding; GO:0051082 unfolded protein binding; GO:0005488 binding;	K09510			IPR008971; IPR002939; IPR001623;	HSP40/DnaJ peptide-binding; Chaperone DnaJ, C-terminal; DnaJ domain;
CL10403.Contig6_All	318 1754 predicted protein [Populus trichocarpa] >gi|222859488|gb|EEE97035.1| predicted protein [Populus trichocarpa]	3.283	Q4	1.2105e-07	51.266	111.71	17.7	8	13	nucleus
Unigene88421_All	"2 118 cold dehydrin, partial [Oxytropis arctobia]"	3.375	Q4	4.0619e-06	4.4467	5.9436	28.2	1	1	nucleus
Unigene3624_All	"176 844 minus strand Charged multivesicular body protein 2a, putative [Ricinus communis] >gi|223546524|gb|EEF48022.1| Charged multivesicular body protein 2a, putative [Ricinus communis]"	1.585	Q4	0.00079801	25.124	19.692	12.1	3	3	mitochondria	GO:0006810 transport; GO:0051179 localization; GO:0007034 vacuolar transport; GO:0051234 establishment of localization;			K12191	CHMP2A; charged multivesicular body protein 2A	fve04144 Endocytosis - Fragaria vesca (woodland strawberry);
CL24566.Contig2_All	"64 546 hypothetical protein PRUPE_ppa022968mg, partial [Prunus persica]"	1.626	Q4	3.7532e-05	18.02	58.443	20.5	3	5	chloroplast
CL11615.Contig14_All	136 2247 minus strand hypothetical protein PRUPE_ppa002187mg [Prunus persica]	1.878	Q4	4.3072e-06	80.739	107.21	27.3	19	35	cytoplasm	GO:0006457 protein folding; GO:0006950 response to stress; GO:0050896 response to stimulus; GO:0009987 cellular process;		GO:0005524 ATP binding; GO:1901265 nucleoside phosphate binding; GO:0001882 nucleoside binding; GO:0043167 ion binding; GO:0005515 protein binding; GO:0000166 nucleotide binding; GO:0097159 organic cyclic compound binding; GO:1901363 heterocyclic compound binding; GO:0032549 ribonucleoside binding; GO:0097367 carbohydrate derivative binding; GO:0032553 ribonucleotide binding; GO:0005488 binding; …	K04079	HSP90A; molecular chaperone HtpG	fve04141 Protein processing in endoplasmic reticulum - Fragaria vesca (woodland strawberry); fve04626 Plant-pathogen interaction - Fragaria vesca (woodland strawberry);	IPR020575; IPR020568; IPR003594;	Heat shock protein Hsp90, N-terminal; Ribosomal protein S5 domain 2-type fold; Histidine kinase-like ATPase, C-terminal domain;
CL13124.Contig1_All	53 400 minus strand cold-acclimation specific protein 15 [Caragana jubata]	3.288	Q4	0.000115053	12.258	16.258	26.7	2	2	mitochondria
Unigene16184_All	3 257 PREDICTED: heat shock cognate 70 kDa protein isoform 1 [Vitis vinifera]	1.56	Q4	2.5284e-07	9.6858	6.6764	40	3	7	mitochondria				K03283	HSPA1s; heat shock 70kDa protein 1/2/6/8	fve04141 Protein processing in endoplasmic reticulum - Fragaria vesca (woodland strawberry); fve04144 Endocytosis - Fragaria vesca (woodland strawberry); fve03040 Spliceosome - Fragaria vesca (woodland strawberry);	IPR029048;	Heat shock protein 70kD, C-terminal domain;
CL23368.Contig3_All	"236 760 minus strand heat-shock protein, putative [Ricinus communis] >gi|223539542|gb|EEF41130.1| heat-shock protein, putative [Ricinus communis]"	2.526	Q4	3.6653e-05	19.88	57.636	38.3	6	14	cytoplasm				K13993	HSP20; HSP20 family protein	fve04141 Protein processing in endoplasmic reticulum - Fragaria vesca (woodland strawberry);	IPR002068; IPR008978;	Alpha crystallin/Hsp20 domain; HSP20-like chaperone;
CL10403.Contig5_All	69 689 minus strand predicted protein [Populus trichocarpa] >gi|222859488|gb|EEE97035.1| predicted protein [Populus trichocarpa]	2.262	Q4	2.2691e-05	23.126	25.418	9.7	1	1	nucleus
CL12077.Contig2_All	"175 627 heat-shock protein, putative [Ricinus communis] >gi|223531348|gb|EEF33184.1| heat-shock protein, putative [Ricinus communis]"	1.587	Q4	0.00032272	16.83	39.831	37.1	4	6	cytoplasm				K13993	HSP20; HSP20 family protein	fve04141 Protein processing in endoplasmic reticulum - Fragaria vesca (woodland strawberry);	IPR002068; IPR008978;	Alpha crystallin/Hsp20 domain; HSP20-like chaperone;
Unigene32245_All	"1 708 PREDICTED: stromal 70 kDa heat shock-related protein, chloroplastic-like [Glycine max]"	2.078	Q4	0.009124	26.005	6.3048	52.5	15	34	cytoplasm				K03283	HSPA1s; heat shock 70kDa protein 1/2/6/8	fve04141 Protein processing in endoplasmic reticulum - Fragaria vesca (woodland strawberry); fve04144 Endocytosis - Fragaria vesca (woodland strawberry); fve03040 Spliceosome - Fragaria vesca (woodland strawberry);
CL14714.Contig2_All	271 2586 predicted protein [Populus trichocarpa] >gi|222865192|gb|EEF02323.1| predicted protein [Populus trichocarpa]	3.368	Q4	0.00026484	86.788	-2	1.4	1	1	chloroplast			GO:0005515 protein binding; GO:0005488 binding;				IPR011990; IPR002625;	Tetratricopeptide-like helical domain; Smr domain;
CL810.Contig5_All	"80 727 glutathione transferase, partial [Dimocarpus longan]"	1.56	Q4	1.81007e-05	25.343	105.04	37.5	9	20	nucleus			GO:0005515 protein binding; GO:0005488 binding;	K00799	GST; glutathione S-transferase [EC:2.5.1.18]	fve00480 Glutathione metabolism - Fragaria vesca (woodland strawberry);	IPR010987; IPR004046; IPR012336; IPR004045;	Glutathione S-transferase, C-terminal-like; Glutathione S-transferase, C-terminal; Thioredoxin-like fold; Glutathione S-transferase, N-terminal;
Unigene75702_All	104 1684 PREDICTED: calnexin homolog [Glycine max]	1.548	Q4	0.009122	60.066	-2	26	11	21	plasma membrane	GO:0006457 protein folding; GO:0009987 cellular process;	GO:0043226 organelle; GO:0043231 intracellular membrane-bounded organelle; GO:0043229 intracellular organelle; GO:0005783 endoplasmic reticulum; GO:0044464 cell part; GO:0005622 intracellular; GO:0005737 cytoplasm; GO:0012505 endomembrane system; GO:0044424 intracellular part; GO:0043227 membrane-bounded organelle; GO:0005623 cell; GO:0044444 cytoplasmic part;	GO:0005488 binding; GO:0043167 ion binding; GO:0046872 metal ion binding; GO:0043169 cation binding; GO:0005515 protein binding; GO:0005509 calcium ion binding; GO:0051082 unfolded protein binding;	K08054	CANX; calnexin	fve04141 Protein processing in endoplasmic reticulum - Fragaria vesca (woodland strawberry); fve04145 Phagosome - Fragaria vesca (woodland strawberry);	IPR009033; IPR013320;	Calreticulin/calnexin, P domain; Concanavalin A-like lectin/glucanase domain;
CL4505.Contig6_All	73 540 low molecular weight heat shock protein [Gossypium hirsutum]	2.011	Q4	8.0818e-05	17.583	103.6	39.1	4	14	cytoplasm				K13993	HSP20; HSP20 family protein	fve04141 Protein processing in endoplasmic reticulum - Fragaria vesca (woodland strawberry);	IPR002068; IPR008978;	Alpha crystallin/Hsp20 domain; HSP20-like chaperone;
CL27466.Contig2_All	"222 2162 heat shock protein, putative [Ricinus communis] >gi|223547752|gb|EEF49244.1| heat shock protein, putative [Ricinus communis]"	3.668	Q4	2.3642e-05	70.974	108.71	39.6	24	68	cytoplasm				K03283	HSPA1s; heat shock 70kDa protein 1/2/6/8	fve04141 Protein processing in endoplasmic reticulum - Fragaria vesca (woodland strawberry); fve04144 Endocytosis - Fragaria vesca (woodland strawberry); fve03040 Spliceosome - Fragaria vesca (woodland strawberry);	IPR029048; IPR029047;	Heat shock protein 70kD, C-terminal domain; Heat shock protein 70kD, peptide-binding domain;
CL5150.Contig3_All	78 863 predicted protein [Populus trichocarpa] >gi|222862915|gb|EEF00422.1| predicted protein [Populus trichocarpa]	1.903	Q4	9.9965e-05	28.412	10.615	5.3	1	2	chloroplast	GO:1901071 glucosamine-containing compound metabolic process; GO:0006030 chitin metabolic process; GO:0044036 cell wall macromolecule metabolic process; GO:0006026 aminoglycan catabolic process; GO:1901136 carbohydrate derivative catabolic process; GO:0006807 nitrogen compound metabolic process; GO:0006032 chitin catabolic process; GO:0005975 carbohydrate metabolic process; GO:0044238 primary met…		GO:0004553 hydrolase activity, hydrolyzing O-glycosyl compounds; GO:0016787 hydrolase activity; GO:0008061 chitin binding; GO:0097367 carbohydrate derivative binding; GO:0004568 chitinase activity; GO:0003824 catalytic activity; GO:0005488 binding; GO:0016798 hydrolase activity, acting on glycosyl bonds;	K01183	E3.2.1.14; chitinase [EC:3.2.1.14]	fve00520 Amino sugar and nucleotide sugar metabolism - Fragaria vesca (woodland strawberry); fve01100 Metabolic pathways - Fragaria vesca (woodland strawberry);	IPR023346; IPR000726; IPR001002;	Lysozyme-like domain; Glycoside hydrolase, family 19, catalytic; Chitin-binding, type 1;
CL4505.Contig9_All	196 666 low molecular weight heat shock protein [Gossypium hirsutum]	2.812	Q4	3.893e-07	17.74	17.299	26.1	4	9	cytoplasm				K13993	HSP20; HSP20 family protein	fve04141 Protein processing in endoplasmic reticulum - Fragaria vesca (woodland strawberry);	IPR002068; IPR008978;	Alpha crystallin/Hsp20 domain; HSP20-like chaperone;
CL19709.Contig2_All	147 1283 dehydration-induced protein RD22-like protein 2 [Gossypium arboreum]	1.608	Q4	1.64229e-05	40.5	75.054	20.6	7	10	extracellular							IPR004873;	BURP domain;
CL10771.Contig1_All	161 721 minus strand PREDICTED: 23 kDa jasmonate-induced protein-like [Cucumis sativus]	1.918	Q4	4.2156e-05	21.327	6.1489	4.8	1	1	cytoplasm							IPR015926;	Cytolysin/lectin;
CL13853.Contig1_All	"139 903 acid phosphatase, putative; 5376-6903 [Arabidopsis thaliana] >gi|12325199|gb|AAG52550.1|AC013289_17 putative sterol desaturase; 75442-76969 [Arabidopsis thaliana]"	1.77	Q4	0.000181734	29.727	6.6804	3.1	1	1	cytoplasm	GO:0044711 single-organism biosynthetic process; GO:0016053 organic acid biosynthetic process; GO:0055114 oxidation-reduction process; GO:0044281 small molecule metabolic process; GO:0044763 single-organism cellular process; GO:0044699 single-organism process; GO:0009058 biosynthetic process; GO:0044255 cellular lipid metabolic process; GO:0006631 fatty acid metabolic process; GO:0044238 primary …		GO:0005506 iron ion binding; GO:0046914 transition metal ion binding; GO:0003824 catalytic activity; GO:0005488 binding; GO:0043167 ion binding; GO:0046872 metal ion binding; GO:0043169 cation binding; GO:0016491 oxidoreductase activity;	K04713	SUR2; sphinganine C4-monooxygenase [EC:1.14.18.5]	fve00600 Sphingolipid metabolism - Fragaria vesca (woodland strawberry); fve01100 Metabolic pathways - Fragaria vesca (woodland strawberry);	IPR006694;	Fatty acid hydroxylase;
