# Supplementary material for: Comparative proteomic analysis of okra (Abelmoschus esculentus L.) seedlings under salt stress
Source: BMC Genomics. 2019 May 16;20:381. doi: 10.1186/s12864-019-5737-7 (PMC6521433; doi:10.1186/s12864-019-5737-7)
Supplement: Supplementary file 5 — Table S4. The detail information of DEPs. (XLSX 91 kb) [file 12864_2019_5737_MOESM5_ESM.xlsx]

## Sheet: Node Information
table S5 Node Information of PPI
shared name	Protein accession	Regulation	Subcellular localization	Biological Process	Cellular Component	Molecular Function	KEGG KO No.	KEGG Gene	KEGG pathway	IPR ID	Domain description
POPTR_0014s11610.1	CL8346.Contig4_All	Down	cytoplasm	GO:0006260 DNA replication; GO:0006725 cellular aromatic compound metabolic process; GO:0006259 DNA metabolic process; GO:1901360 organic cyclic compound metabolic process; GO:0006807 nitrogen compound metabolic process; GO:0009058 biosynthetic process; GO:0044238 primary metabolic process; GO:1901576 organic substance biosynthetic process; GO:0044237 cellular metabolic process; GO:0044249 cellul…	GO:0043226 organelle; GO:0043231 intracellular membrane-bounded organelle; GO:0043229 intracellular organelle; GO:0005634 nucleus; GO:0044464 cell part; GO:0005622 intracellular; GO:0032991 macromolecular complex; GO:0044424 intracellular part; GO:0042555 MCM complex; GO:0043234 protein complex; GO:0043227 membrane-bounded organelle; GO:0005623 cell;	GO:0003677 DNA binding; GO:0005524 ATP binding; GO:1901265 nucleoside phosphate binding; GO:0004386 helicase activity; GO:0001882 nucleoside binding; GO:0043167 ion binding; GO:0016817 hydrolase activity, acting on acid anhydrides; GO:0016787 hydrolase activity; GO:0000166 nucleotide binding; GO:0017111 nucleoside-triphosphatase activity; GO:1901363 heterocyclic compound binding; GO:0097159 organ…	K02210	MCM7; DNA replication licensing factor MCM7 [EC:3.6.4.12]	fve03030 DNA replication - Fragaria vesca (woodland strawberry);	IPR012340; IPR001208; IPR027417; IPR033762; IPR027925;	Nucleic acid-binding, OB-fold; MCM domain; P-loop containing nucleoside triphosphate hydrolase; MCM OB domain; MCM N-terminal domain;
POPTR_0001s12380.1	Unigene68052_All	Down	cytoplasm	GO:0006260 DNA replication; GO:0006725 cellular aromatic compound metabolic process; GO:0006259 DNA metabolic process; GO:1901360 organic cyclic compound metabolic process; GO:0006807 nitrogen compound metabolic process; GO:0009058 biosynthetic process; GO:0044238 primary metabolic process; GO:1901576 organic substance biosynthetic process; GO:0044237 cellular metabolic process; GO:0044249 cellul…	GO:0043226 organelle; GO:0043231 intracellular membrane-bounded organelle; GO:0043229 intracellular organelle; GO:0005634 nucleus; GO:0044464 cell part; GO:0005622 intracellular; GO:0032991 macromolecular complex; GO:0044424 intracellular part; GO:0042555 MCM complex; GO:0043234 protein complex; GO:0043227 membrane-bounded organelle; GO:0005623 cell;	GO:0003677 DNA binding; GO:0005524 ATP binding; GO:1901265 nucleoside phosphate binding; GO:0004386 helicase activity; GO:0001882 nucleoside binding; GO:0043167 ion binding; GO:0016817 hydrolase activity, acting on acid anhydrides; GO:0016787 hydrolase activity; GO:0000166 nucleotide binding; GO:0017111 nucleoside-triphosphatase activity; GO:1901363 heterocyclic compound binding; GO:0097159 organ…	K02542	MCM6; DNA replication licensing factor MCM6 [EC:3.6.4.12]	fve03030 DNA replication - Fragaria vesca (woodland strawberry);	IPR012340; IPR004039; IPR033762; IPR027925;	Nucleic acid-binding, OB-fold; Rubredoxin-type fold; MCM OB domain; MCM N-terminal domain;
POPTR_0013s11870.1	CL225.Contig10_All	Down	chloroplast	GO:0008152 metabolic process;		GO:0016746 transferase activity, transferring acyl groups; GO:0003824 catalytic activity; GO:0016740 transferase activity;	K00627	DLAT; pyruvate dehydrogenase E2 component (dihydrolipoamide acetyltransferase) [EC:2.3.1.12]	fve01200 Carbon metabolism - Fragaria vesca (woodland strawberry); fve00010 Glycolysis / Gluconeogenesis - Fragaria vesca (woodland strawberry); fve00020 Citrate cycle (TCA cycle) - Fragaria vesca (woodland strawberry); fve01110 Biosynthesis of secondary metabolites - Fragaria vesca (woodland strawberry); fve00620 Pyruvate metabolism - Fragaria vesca (woodland strawberry); fve01100 Metabolic path…	IPR004167; IPR001078; IPR011053; IPR000089; IPR023213;	E3-binding domain; 2-oxoacid dehydrogenase acyltransferase, catalytic domain; Single hybrid motif; Biotin/lipoyl attachment; Chloramphenicol acetyltransferase-like domain;
POPTR_0004s13480.1	CL9965.Contig8_All	Down	chloroplast	GO:0008152 metabolic process;		GO:0003824 catalytic activity;	K00162	PDHB; pyruvate dehydrogenase E1 component beta subunit [EC:1.2.4.1]	fve01200 Carbon metabolism - Fragaria vesca (woodland strawberry); fve00010 Glycolysis / Gluconeogenesis - Fragaria vesca (woodland strawberry); fve00020 Citrate cycle (TCA cycle) - Fragaria vesca (woodland strawberry); fve01110 Biosynthesis of secondary metabolites - Fragaria vesca (woodland strawberry); fve00620 Pyruvate metabolism - Fragaria vesca (woodland strawberry); fve01100 Metabolic path…	IPR009014; IPR033248; IPR005475; IPR029061;	Transketolase C-terminal/Pyruvate-ferredoxin oxidoreductase domain II; Transketolase, C-terminal domain; Transketolase-like, pyrimidine-binding domain; Thiamin diphosphate-binding fold;
POPTR_0004s13660.1	CL10912.Contig1_All	Down	cytoplasm	GO:0006260 DNA replication; GO:0006725 cellular aromatic compound metabolic process; GO:0006259 DNA metabolic process; GO:1901360 organic cyclic compound metabolic process; GO:0006807 nitrogen compound metabolic process; GO:0009058 biosynthetic process; GO:0044238 primary metabolic process; GO:1901576 organic substance biosynthetic process; GO:0044237 cellular metabolic process; GO:0044249 cellul…	GO:0043226 organelle; GO:0043231 intracellular membrane-bounded organelle; GO:0043229 intracellular organelle; GO:0005634 nucleus; GO:0044464 cell part; GO:0005622 intracellular; GO:0032991 macromolecular complex; GO:0044424 intracellular part; GO:0042555 MCM complex; GO:0043234 protein complex; GO:0043227 membrane-bounded organelle; GO:0005623 cell;	GO:0003677 DNA binding; GO:0005524 ATP binding; GO:1901265 nucleoside phosphate binding; GO:0004386 helicase activity; GO:0001882 nucleoside binding; GO:0043167 ion binding; GO:0016817 hydrolase activity, acting on acid anhydrides; GO:0016787 hydrolase activity; GO:0000166 nucleotide binding; GO:0017111 nucleoside-triphosphatase activity; GO:1901363 heterocyclic compound binding; GO:0097159 organ…	K02541	MCM3; DNA replication licensing factor MCM3 [EC:3.6.4.12]	fve03030 DNA replication - Fragaria vesca (woodland strawberry);	IPR001208; IPR027417;	MCM domain; P-loop containing nucleoside triphosphate hydrolase;
POPTR_0004s07190.1	Unigene4878_All	Up	nucleus	GO:0006457 protein folding; GO:0006950 response to stress; GO:0050896 response to stimulus; GO:0009987 cellular process;		GO:0005524 ATP binding; GO:1901265 nucleoside phosphate binding; GO:0001882 nucleoside binding; GO:0043167 ion binding; GO:0005515 protein binding; GO:0000166 nucleotide binding; GO:0097159 organic cyclic compound binding; GO:1901363 heterocyclic compound binding; GO:0032549 ribonucleoside binding; GO:0097367 carbohydrate derivative binding; GO:0032553 ribonucleotide binding; GO:0005488 binding; …	K04079	HSP90A; molecular chaperone HtpG	fve04141 Protein processing in endoplasmic reticulum - Fragaria vesca (woodland strawberry); fve04626 Plant-pathogen interaction - Fragaria vesca (woodland strawberry);	IPR020568; IPR020575; IPR003594;	Ribosomal protein S5 domain 2-type fold; Heat shock protein Hsp90, N-terminal; Histidine kinase-like ATPase, C-terminal domain;
POPTR_0003s11290.1	CL1902.Contig15_All	Up	mitochondria			GO:0005515 protein binding; GO:0005488 binding;	K09553			IPR006636; IPR011990; IPR013026;	Heat shock chaperonin-binding; Tetratricopeptide-like helical domain; Tetratricopeptide repeat-containing domain;
POPTR_0017s01160.1	CL11615.Contig14_All	Up	cytoplasm	GO:0006457 protein folding; GO:0006950 response to stress; GO:0050896 response to stimulus; GO:0009987 cellular process;		GO:0005524 ATP binding; GO:1901265 nucleoside phosphate binding; GO:0001882 nucleoside binding; GO:0043167 ion binding; GO:0005515 protein binding; GO:0000166 nucleotide binding; GO:0097159 organic cyclic compound binding; GO:1901363 heterocyclic compound binding; GO:0032549 ribonucleoside binding; GO:0097367 carbohydrate derivative binding; GO:0032553 ribonucleotide binding; GO:0005488 binding; …	K04079	HSP90A; molecular chaperone HtpG	fve04141 Protein processing in endoplasmic reticulum - Fragaria vesca (woodland strawberry); fve04626 Plant-pathogen interaction - Fragaria vesca (woodland strawberry);	IPR020575; IPR020568; IPR003594;	Heat shock protein Hsp90, N-terminal; Ribosomal protein S5 domain 2-type fold; Histidine kinase-like ATPase, C-terminal domain;
POPTR_0001s47020.1	Unigene22718_All	Up	chloroplast	GO:0006457 protein folding; GO:0006950 response to stress; GO:0050896 response to stimulus; GO:0009987 cellular process;		GO:0005524 ATP binding; GO:1901265 nucleoside phosphate binding; GO:0001882 nucleoside binding; GO:0043167 ion binding; GO:0005515 protein binding; GO:0000166 nucleotide binding; GO:0097159 organic cyclic compound binding; GO:1901363 heterocyclic compound binding; GO:0032549 ribonucleoside binding; GO:0097367 carbohydrate derivative binding; GO:0032553 ribonucleotide binding; GO:0005488 binding; …	K04079	HSP90A; molecular chaperone HtpG	fve04141 Protein processing in endoplasmic reticulum - Fragaria vesca (woodland strawberry); fve04626 Plant-pathogen interaction - Fragaria vesca (woodland strawberry);	IPR020568;	Ribosomal protein S5 domain 2-type fold;
POPTR_0007s07680.1	CL6711.Contig8_All	Down	chloroplast	GO:0018160 peptidyl-pyrromethane cofactor linkage; GO:0006725 cellular aromatic compound metabolic process; GO:0044267 cellular protein metabolic process; GO:0009058 biosynthetic process; GO:1901566 organonitrogen compound biosynthetic process; GO:0044237 cellular metabolic process; GO:0018065 protein-cofactor linkage; GO:0071704 organic substance metabolic process; GO:0008152 metabolic process; …		GO:0016765 transferase activity, transferring alkyl or aryl (other than methyl) groups; GO:0004418 hydroxymethylbilane synthase activity; GO:0003824 catalytic activity; GO:0016740 transferase activity;	K01749	hemC; hydroxymethylbilane synthase [EC:2.5.1.61]	fve00860 Porphyrin and chlorophyll metabolism - Fragaria vesca (woodland strawberry); fve01110 Biosynthesis of secondary metabolites - Fragaria vesca (woodland strawberry); fve01100 Metabolic pathways - Fragaria vesca (woodland strawberry);	IPR022417; IPR022418;	Porphobilinogen deaminase, N-terminal; Porphobilinogen deaminase, C-terminal;
POPTR_0002s08280.1	CL13315.Contig6_All	Down	cytoplasm	GO:0018130 heterocycle biosynthetic process; GO:0006725 cellular aromatic compound metabolic process; GO:0006807 nitrogen compound metabolic process; GO:1901360 organic cyclic compound metabolic process; GO:0009058 biosynthetic process; GO:1901566 organonitrogen compound biosynthetic process; GO:1901576 organic substance biosynthetic process; GO:0044237 cellular metabolic process; GO:0044249 cell…		GO:0003824 catalytic activity; GO:0005488 binding; GO:0043167 ion binding; GO:0043169 cation binding; GO:0046872 metal ion binding; GO:0016829 lyase activity; GO:0016836 hydro-lyase activity; GO:0004655 porphobilinogen synthase activity; GO:0016835 carbon-oxygen lyase activity;	K01698	hemB; porphobilinogen synthase [EC:4.2.1.24]	fve00860 Porphyrin and chlorophyll metabolism - Fragaria vesca (woodland strawberry); fve01110 Biosynthesis of secondary metabolites - Fragaria vesca (woodland strawberry); fve01100 Metabolic pathways - Fragaria vesca (woodland strawberry);	IPR013785;	Aldolase-type TIM barrel;
POPTR_0015s11320.1	CL13032.Contig16_All	Down	chloroplast
POPTR_0013s05850.1	Unigene86105_All	Down	cytoplasm	GO:0000097 sulfur amino acid biosynthetic process; GO:0016053 organic acid biosynthetic process; GO:0009066 aspartate family amino acid metabolic process; GO:0044699 single-organism process; GO:0009058 biosynthetic process; GO:1901566 organonitrogen compound biosynthetic process; GO:0044237 cellular metabolic process; GO:0044272 sulfur compound biosynthetic process; GO:0000096 sulfur amino acid m…		GO:0042085 5-methyltetrahydropteroyltri-L-glutamate-dependent methyltransferase activity; GO:0008168 methyltransferase activity; GO:0046914 transition metal ion binding; GO:0003824 catalytic activity; GO:0005488 binding; GO:0008172 S-methyltransferase activity; GO:0043167 ion binding; GO:0016741 transferase activity, transferring one-carbon groups; GO:0046872 metal ion binding; GO:0043169 cation …	K00549	metE; 5-methyltetrahydropteroyltriglutamate--homocysteine methyltransferase [EC:2.1.1.14]	fve00450 Selenocompound metabolism - Fragaria vesca (woodland strawberry); fve00270 Cysteine and methionine metabolism - Fragaria vesca (woodland strawberry); fve01110 Biosynthesis of secondary metabolites - Fragaria vesca (woodland strawberry); fve01100 Metabolic pathways - Fragaria vesca (woodland strawberry); fve01230 Biosynthesis of amino acids - Fragaria vesca (woodland strawberry);	IPR002629;	Cobalamin-independent methionine synthase MetE, C-terminal/archaeal;
POPTR_0001s32780.1	CL12623.Contig2_All	Down	mitochondria	GO:1901606 alpha-amino acid catabolic process; GO:0009116 nucleoside metabolic process; GO:0042278 purine nucleoside metabolic process; GO:0046498 S-adenosylhomocysteine metabolic process; GO:0006725 cellular aromatic compound metabolic process; GO:0044699 single-organism process; GO:0072523 purine-containing compound catabolic process; GO:0044237 cellular metabolic process; GO:0071704 organic su…		GO:0097159 organic cyclic compound binding; GO:1901363 heterocyclic compound binding; GO:0004013 adenosylhomocysteinase activity; GO:0016801 hydrolase activity, acting on ether bonds; GO:1901265 nucleoside phosphate binding; GO:0051287 NAD binding; GO:0003824 catalytic activity; GO:0005488 binding; GO:0016787 hydrolase activity; GO:0000166 nucleotide binding; GO:0048037 cofactor binding; GO:00168…	K01251	E3.3.1.1; adenosylhomocysteinase [EC:3.3.1.1]	fve00270 Cysteine and methionine metabolism - Fragaria vesca (woodland strawberry); fve01100 Metabolic pathways - Fragaria vesca (woodland strawberry);
POPTR_0004s20220.1	CL11498.Contig2_All	Down	cytoplasm	GO:0000097 sulfur amino acid biosynthetic process; GO:0016053 organic acid biosynthetic process; GO:0009066 aspartate family amino acid metabolic process; GO:0044699 single-organism process; GO:0009058 biosynthetic process; GO:1901566 organonitrogen compound biosynthetic process; GO:0044237 cellular metabolic process; GO:0044272 sulfur compound biosynthetic process; GO:0000096 sulfur amino acid m…		GO:0042085 5-methyltetrahydropteroyltri-L-glutamate-dependent methyltransferase activity; GO:0008168 methyltransferase activity; GO:0046914 transition metal ion binding; GO:0003824 catalytic activity; GO:0005488 binding; GO:0008172 S-methyltransferase activity; GO:0043167 ion binding; GO:0016741 transferase activity, transferring one-carbon groups; GO:0046872 metal ion binding; GO:0043169 cation …	K00549	metE; 5-methyltetrahydropteroyltriglutamate--homocysteine methyltransferase [EC:2.1.1.14]	fve00450 Selenocompound metabolism - Fragaria vesca (woodland strawberry); fve00270 Cysteine and methionine metabolism - Fragaria vesca (woodland strawberry); fve01110 Biosynthesis of secondary metabolites - Fragaria vesca (woodland strawberry); fve01100 Metabolic pathways - Fragaria vesca (woodland strawberry); fve01230 Biosynthesis of amino acids - Fragaria vesca (woodland strawberry);	IPR002629;	Cobalamin-independent methionine synthase MetE, C-terminal/archaeal;
POPTR_0019s05430.1	Unigene86106_All	Down	chloroplast	GO:0008652 cellular amino acid biosynthetic process; GO:0016053 organic acid biosynthetic process; GO:0044711 single-organism biosynthetic process; GO:0044281 small molecule metabolic process; GO:0044763 single-organism cellular process; GO:0006807 nitrogen compound metabolic process; GO:0044699 single-organism process; GO:0009058 biosynthetic process; GO:0044238 primary metabolic process; GO:190…		GO:0042085 5-methyltetrahydropteroyltri-L-glutamate-dependent methyltransferase activity; GO:0008168 methyltransferase activity; GO:0046914 transition metal ion binding; GO:0003824 catalytic activity; GO:0005488 binding; GO:0008172 S-methyltransferase activity; GO:0043167 ion binding; GO:0016741 transferase activity, transferring one-carbon groups; GO:0046872 metal ion binding; GO:0043169 cation …	K00549	metE; 5-methyltetrahydropteroyltriglutamate--homocysteine methyltransferase [EC:2.1.1.14]	fve00450 Selenocompound metabolism - Fragaria vesca (woodland strawberry); fve00270 Cysteine and methionine metabolism - Fragaria vesca (woodland strawberry); fve01110 Biosynthesis of secondary metabolites - Fragaria vesca (woodland strawberry); fve01100 Metabolic pathways - Fragaria vesca (woodland strawberry); fve01230 Biosynthesis of amino acids - Fragaria vesca (woodland strawberry);	IPR013215;	Cobalamin-independent methionine synthase MetE, N-terminal;
POPTR_0012s10840.1	CL5037.Contig3_All	Down	cytoplasm	GO:0051188 cofactor biosynthetic process; GO:0046148 pigment biosynthetic process; GO:0006725 cellular aromatic compound metabolic process; GO:0015994 chlorophyll metabolic process; GO:0044699 single-organism process; GO:0009058 biosynthetic process; GO:1901566 organonitrogen compound biosynthetic process; GO:0044237 cellular metabolic process; GO:0071704 organic substance metabolic process; GO:0…		GO:0008757 S-adenosylmethionine-dependent methyltransferase activity; GO:0008168 methyltransferase activity; GO:0003824 catalytic activity; GO:0046406 magnesium protoporphyrin IX methyltransferase activity; GO:0016741 transferase activity, transferring one-carbon groups; GO:0008171 O-methyltransferase activity; GO:0016740 transferase activity;	K03428	bchM; magnesium-protoporphyrin O-methyltransferase [EC:2.1.1.11]	fve00860 Porphyrin and chlorophyll metabolism - Fragaria vesca (woodland strawberry); fve01110 Biosynthesis of secondary metabolites - Fragaria vesca (woodland strawberry); fve01100 Metabolic pathways - Fragaria vesca (woodland strawberry);	IPR029063; IPR010940;	S-adenosyl-L-methionine-dependent methyltransferase; Magnesium-protoporphyrin IX methyltransferase, C-terminal;
POPTR_0006s04960.1	CL14920.Contig2_All	Down	chloroplast	GO:0051188 cofactor biosynthetic process; GO:0046148 pigment biosynthetic process; GO:0006725 cellular aromatic compound metabolic process; GO:0015994 chlorophyll metabolic process; GO:0044699 single-organism process; GO:0009058 biosynthetic process; GO:1901566 organonitrogen compound biosynthetic process; GO:0044237 cellular metabolic process; GO:0071704 organic substance metabolic process; GO:0…		GO:0016851 magnesium chelatase activity; GO:0051002 ligase activity, forming nitrogen-metal bonds; GO:0051003 ligase activity, forming nitrogen-metal bonds, forming coordination complexes; GO:0003824 catalytic activity; GO:0016874 ligase activity;	K03403	chlH; magnesium chelatase subunit H [EC:6.6.1.1]	fve00860 Porphyrin and chlorophyll metabolism - Fragaria vesca (woodland strawberry); fve01110 Biosynthesis of secondary metabolites - Fragaria vesca (woodland strawberry); fve01100 Metabolic pathways - Fragaria vesca (woodland strawberry);	IPR022571;	Magnesium chelatase, subunit H, N-terminal;
POPTR_0006s02810.1	CL16890.Contig5_All	Down	cytoplasm	GO:0051188 cofactor biosynthetic process; GO:0046148 pigment biosynthetic process; GO:0006725 cellular aromatic compound metabolic process; GO:0015994 chlorophyll metabolic process; GO:0044699 single-organism process; GO:0009058 biosynthetic process; GO:1901566 organonitrogen compound biosynthetic process; GO:0044237 cellular metabolic process; GO:0071704 organic substance metabolic process; GO:0…		GO:0016709 oxidoreductase activity, acting on paired donors, with incorporation or reduction of molecular oxygen, NAD(P)H as one donor, and incorporation of one atom of oxygen; GO:0003824 catalytic activity; GO:0005488 binding; GO:0043167 ion binding; GO:0043169 cation binding; GO:0046872 metal ion binding; GO:0016705 oxidoreductase activity, acting on paired donors, with incorporation or reducti…	K04035	E1.14.13.81; magnesium-protoporphyrin IX monomethyl ester (oxidative) cyclase [EC:1.14.13.81]	fve00860 Porphyrin and chlorophyll metabolism - Fragaria vesca (woodland strawberry); fve01110 Biosynthesis of secondary metabolites - Fragaria vesca (woodland strawberry); fve01100 Metabolic pathways - Fragaria vesca (woodland strawberry);	IPR009078; IPR003251;	Ferritin-like superfamily; Rubrerythrin;
POPTR_0015s10920.1	CL11588.Contig8_All	Down	cytoplasm			GO:0000287 magnesium ion binding; GO:0019842 vitamin binding; GO:0043167 ion binding; GO:0048037 cofactor binding; GO:1901681 sulfur compound binding; GO:0030976 thiamine pyrophosphate binding; GO:1901363 heterocyclic compound binding; GO:0097159 organic cyclic compound binding; GO:0003824 catalytic activity; GO:0005488 binding; GO:0043169 cation binding; GO:0046872 metal ion binding; GO:0043168 …	K01652	E2.2.1.6L; acetolactate synthase I/II/III large subunit [EC:2.2.1.6]	fve00660 C5-Branched dibasic acid metabolism - Fragaria vesca (woodland strawberry); fve00650 Butanoate metabolism - Fragaria vesca (woodland strawberry); fve00290 Valine, leucine and isoleucine biosynthesis - Fragaria vesca (woodland strawberry); fve01110 Biosynthesis of secondary metabolites - Fragaria vesca (woodland strawberry); fve01210 2-Oxocarboxylic acid metabolism - Fragaria vesca (woodl…	IPR012000; IPR029035; IPR029061; IPR011766;	Thiamine pyrophosphate enzyme, central domain; DHS-like NAD/FAD-binding domain; Thiamin diphosphate-binding fold; Thiamine pyrophosphate enzyme, C-terminal TPP-binding;
POPTR_0007s00700.1	CL26142.Contig6_All	Down	chloroplast	GO:0008652 cellular amino acid biosynthetic process; GO:0016053 organic acid biosynthetic process; GO:0044711 single-organism biosynthetic process; GO:0009082 branched-chain amino acid biosynthetic process; GO:0044281 small molecule metabolic process; GO:0044763 single-organism cellular process; GO:0044699 single-organism process; GO:0006807 nitrogen compound metabolic process; GO:0009058 biosynt…		GO:0016597 amino acid binding; GO:0031406 carboxylic acid binding; GO:0003824 catalytic activity; GO:0005488 binding; GO:0003984 acetolactate synthase activity; GO:0016744 transferase activity, transferring aldehyde or ketonic groups; GO:0043167 ion binding; GO:0043177 organic acid binding; GO:0043168 anion binding; GO:0016740 transferase activity; GO:0036094 small molecule binding;	K01653	E2.2.1.6S; acetolactate synthase I/III small subunit [EC:2.2.1.6]	fve00660 C5-Branched dibasic acid metabolism - Fragaria vesca (woodland strawberry); fve00650 Butanoate metabolism - Fragaria vesca (woodland strawberry); fve00290 Valine, leucine and isoleucine biosynthesis - Fragaria vesca (woodland strawberry); fve01110 Biosynthesis of secondary metabolites - Fragaria vesca (woodland strawberry); fve01210 2-Oxocarboxylic acid metabolism - Fragaria vesca (woodl…	IPR002912; IPR019455;	ACT domain; Acetolactate synthase, small subunit, C-terminal;
POPTR_0011s07720.1	CL7143.Contig3_All	Down	chloroplast	GO:0051188 cofactor biosynthetic process; GO:0046148 pigment biosynthetic process; GO:0006725 cellular aromatic compound metabolic process; GO:0015994 chlorophyll metabolic process; GO:0044699 single-organism process; GO:0009058 biosynthetic process; GO:1901566 organonitrogen compound biosynthetic process; GO:0044237 cellular metabolic process; GO:0071704 organic substance metabolic process; GO:0…		GO:0005524 ATP binding; GO:1901265 nucleoside phosphate binding; GO:0016874 ligase activity; GO:0001882 nucleoside binding; GO:0043167 ion binding; GO:0016851 magnesium chelatase activity; GO:0051002 ligase activity, forming nitrogen-metal bonds; GO:0051003 ligase activity, forming nitrogen-metal bonds, forming coordination complexes; GO:0000166 nucleotide binding; GO:0097159 organic cyclic compo…	K03405	chlI; magnesium chelatase subunit I [EC:6.6.1.1]	fve00860 Porphyrin and chlorophyll metabolism - Fragaria vesca (woodland strawberry); fve01110 Biosynthesis of secondary metabolites - Fragaria vesca (woodland strawberry); fve01100 Metabolic pathways - Fragaria vesca (woodland strawberry);	IPR003593; IPR000523; IPR027417;	AAA+ ATPase domain; Magnesium chelatase ChlI domain; P-loop containing nucleoside triphosphate hydrolase;
POPTR_0012s01140.1	Unigene78804_All	Down	chloroplast	GO:0006757 ATP generation from ADP; GO:0009116 nucleoside metabolic process; GO:0042278 purine nucleoside metabolic process; GO:0006165 nucleoside diphosphate phosphorylation; GO:0046031 ADP metabolic process; GO:0019362 pyridine nucleotide metabolic process; GO:0006096 glycolytic process; GO:0009167 purine ribonucleoside monophosphate metabolic process; GO:0009117 nucleotide metabolic process; G…		GO:0000287 magnesium ion binding; GO:0004743 pyruvate kinase activity; GO:0016773 phosphotransferase activity, alcohol group as acceptor; GO:0003824 catalytic activity; GO:0005488 binding; GO:0043167 ion binding; GO:0030955 potassium ion binding; GO:0046872 metal ion binding; GO:0043169 cation binding; GO:0031420 alkali metal ion binding; GO:0016740 transferase activity; GO:0016772 transferase ac…	K00873	PK; pyruvate kinase [EC:2.7.1.40]	fve01200 Carbon metabolism - Fragaria vesca (woodland strawberry); fve00230 Purine metabolism - Fragaria vesca (woodland strawberry); fve00010 Glycolysis / Gluconeogenesis - Fragaria vesca (woodland strawberry); fve01110 Biosynthesis of secondary metabolites - Fragaria vesca (woodland strawberry); fve00620 Pyruvate metabolism - Fragaria vesca (woodland strawberry); fve01100 Metabolic pathways - F…	IPR015813; IPR015794; IPR011037; IPR015806; IPR015795; IPR015793;	Pyruvate/Phosphoenolpyruvate kinase-like domain; Pyruvate kinase, alpha/beta; Pyruvate kinase-like, insert domain; Pyruvate kinase, beta-barrel insert domain; Pyruvate kinase, C-terminal; Pyruvate kinase, barrel;
POPTR_0001s19050.1	CL3184.Contig56_All	Down	chloroplast	GO:0043648 dicarboxylic acid metabolic process; GO:0008152 metabolic process; GO:0055114 oxidation-reduction process; GO:0044710 single-organism metabolic process; GO:0006108 malate metabolic process; GO:0044281 small molecule metabolic process; GO:0019752 carboxylic acid metabolic process; GO:0044763 single-organism cellular process; GO:0044699 single-organism process; GO:0006082 organic acid me…		GO:0004471 malate dehydrogenase (decarboxylating) (NAD+) activity; GO:1901265 nucleoside phosphate binding; GO:0000166 nucleotide binding; GO:0048037 cofactor binding; GO:0016491 oxidoreductase activity; GO:0016614 oxidoreductase activity, acting on CH-OH group of donors; GO:1901363 heterocyclic compound binding; GO:0097159 organic cyclic compound binding; GO:0016616 oxidoreductase activity, acti…	K00029	E1.1.1.40; malate dehydrogenase (oxaloacetate-decarboxylating)(NADP+) [EC:1.1.1.40]	fve01200 Carbon metabolism - Fragaria vesca (woodland strawberry); fve00620 Pyruvate metabolism - Fragaria vesca (woodland strawberry); fve01100 Metabolic pathways - Fragaria vesca (woodland strawberry); fve00710 Carbon fixation in photosynthetic organisms - Fragaria vesca (woodland strawberry);	IPR012302; IPR012301; IPR016040;	Malic enzyme, NAD-binding; Malic enzyme, N-terminal domain; NAD(P)-binding domain;
POPTR_0001s29650.1	CL10667.Contig1_All	Down	cytoplasm	GO:0006757 ATP generation from ADP; GO:0009116 nucleoside metabolic process; GO:0042278 purine nucleoside metabolic process; GO:0006165 nucleoside diphosphate phosphorylation; GO:0046031 ADP metabolic process; GO:0019362 pyridine nucleotide metabolic process; GO:0006096 glycolytic process; GO:0009167 purine ribonucleoside monophosphate metabolic process; GO:0009117 nucleotide metabolic process; G…		GO:0000287 magnesium ion binding; GO:0004743 pyruvate kinase activity; GO:0016773 phosphotransferase activity, alcohol group as acceptor; GO:0003824 catalytic activity; GO:0005488 binding; GO:0043167 ion binding; GO:0030955 potassium ion binding; GO:0046872 metal ion binding; GO:0043169 cation binding; GO:0031420 alkali metal ion binding; GO:0016740 transferase activity; GO:0016772 transferase ac…	K00873	PK; pyruvate kinase [EC:2.7.1.40]	fve01200 Carbon metabolism - Fragaria vesca (woodland strawberry); fve00230 Purine metabolism - Fragaria vesca (woodland strawberry); fve00010 Glycolysis / Gluconeogenesis - Fragaria vesca (woodland strawberry); fve01110 Biosynthesis of secondary metabolites - Fragaria vesca (woodland strawberry); fve00620 Pyruvate metabolism - Fragaria vesca (woodland strawberry); fve01100 Metabolic pathways - F…	IPR015813; IPR011037; IPR015794; IPR015806; IPR015795; IPR015793;	Pyruvate/Phosphoenolpyruvate kinase-like domain; Pyruvate kinase-like, insert domain; Pyruvate kinase, alpha/beta; Pyruvate kinase, beta-barrel insert domain; Pyruvate kinase, C-terminal; Pyruvate kinase, barrel;
POPTR_0011s05650.1	Unigene28779_All	Up	cytoskeleton	GO:0006457 protein folding; GO:0009987 cellular process;		GO:0005515 protein binding; GO:0051082 unfolded protein binding; GO:0005488 binding;	K09510			IPR008971; IPR002939; IPR001623;	HSP40/DnaJ peptide-binding; Chaperone DnaJ, C-terminal; DnaJ domain;
POPTR_0001s03410.1	CL27466.Contig2_All	Up	cytoplasm				K03283	HSPA1s; heat shock 70kDa protein 1/2/6/8	fve04141 Protein processing in endoplasmic reticulum - Fragaria vesca (woodland strawberry); fve04144 Endocytosis - Fragaria vesca (woodland strawberry); fve03040 Spliceosome - Fragaria vesca (woodland strawberry);	IPR029048; IPR029047;	Heat shock protein 70kD, C-terminal domain; Heat shock protein 70kD, peptide-binding domain;
POPTR_0010s21350.1	Unigene16184_All	Up	mitochondria				K03283	HSPA1s; heat shock 70kDa protein 1/2/6/8	fve04141 Protein processing in endoplasmic reticulum - Fragaria vesca (woodland strawberry); fve04144 Endocytosis - Fragaria vesca (woodland strawberry); fve03040 Spliceosome - Fragaria vesca (woodland strawberry);	IPR029048;	Heat shock protein 70kD, C-terminal domain;
POPTR_0008s15140.1	Unigene46978_All	Up	cytoplasm				K09489			IPR029047;	Heat shock protein 70kD, peptide-binding domain;
POPTR_0002s18740.1	Unigene55082_All	Down	chloroplast	GO:0044699 single-organism process; GO:0008152 metabolic process; GO:0055114 oxidation-reduction process; GO:0044710 single-organism metabolic process;		GO:0003824 catalytic activity; GO:0016491 oxidoreductase activity;	K00231	PPOX; protoporphyrinogen/coproporphyrinogen III oxidase [EC:1.3.3.4 1.3.3.15]	fve00860 Porphyrin and chlorophyll metabolism - Fragaria vesca (woodland strawberry); fve01110 Biosynthesis of secondary metabolites - Fragaria vesca (woodland strawberry); fve01100 Metabolic pathways - Fragaria vesca (woodland strawberry);	IPR002937; IPR016040; IPR023753;	Amine oxidase; NAD(P)-binding domain; FAD/NAD(P)-binding domain;
POPTR_0022s00530.1	Unigene32245_All	Up	cytoplasm				K03283	HSPA1s; heat shock 70kDa protein 1/2/6/8	fve04141 Protein processing in endoplasmic reticulum - Fragaria vesca (woodland strawberry); fve04144 Endocytosis - Fragaria vesca (woodland strawberry); fve03040 Spliceosome - Fragaria vesca (woodland strawberry);
POPTR_0009s02100.1	Unigene77507_All	Up	nucleus	GO:0006457 protein folding; GO:0050896 response to stimulus; GO:0006950 response to stress; GO:0009987 cellular process; GO:0009408 response to heat; GO:0009628 response to abiotic stimulus; GO:0009266 response to temperature stimulus;		GO:0005524 ATP binding; GO:0031072 heat shock protein binding; GO:1901265 nucleoside phosphate binding; GO:0001882 nucleoside binding; GO:0043167 ion binding; GO:0005515 protein binding; GO:0000166 nucleotide binding; GO:0097159 organic cyclic compound binding; GO:1901363 heterocyclic compound binding; GO:0032549 ribonucleoside binding; GO:0097367 carbohydrate derivative binding; GO:0032553 ribon…	K09503	DNAJA2; DnaJ homolog subfamily A member 2	fve04141 Protein processing in endoplasmic reticulum - Fragaria vesca (woodland strawberry);	IPR008971; IPR002939; IPR001623; IPR001305;	HSP40/DnaJ peptide-binding; Chaperone DnaJ, C-terminal; DnaJ domain; Heat shock protein DnaJ, cysteine-rich domain;
POPTR_0017s02090.1	CL25311.Contig9_All	Up	mitochondria			GO:0005515 protein binding; GO:0005488 binding;	K00799	GST; glutathione S-transferase [EC:2.5.1.18]	fve00480 Glutathione metabolism - Fragaria vesca (woodland strawberry);	IPR004046; IPR010987; IPR004045; IPR012336; IPR034347;	Glutathione S-transferase, C-terminal; Glutathione S-transferase, C-terminal-like; Glutathione S-transferase, N-terminal; Thioredoxin-like fold; Glutathione S-transferases Phi, C-terminal;
POPTR_0003s12620.1	Unigene21193_All	Up	chloroplast	GO:0008152 metabolic process; GO:0006950 response to stress; GO:0055114 oxidation-reduction process; GO:0044710 single-organism metabolic process; GO:0006979 response to oxidative stress; GO:0044699 single-organism process; GO:0050896 response to stimulus;		GO:0016209 antioxidant activity; GO:0004601 peroxidase activity; GO:0004602 glutathione peroxidase activity; GO:0003824 catalytic activity; GO:0016491 oxidoreductase activity; GO:0016684 oxidoreductase activity, acting on peroxide as acceptor;	K00432	gpx; glutathione peroxidase [EC:1.11.1.9]	fve00480 Glutathione metabolism - Fragaria vesca (woodland strawberry); fve00590 Arachidonic acid metabolism - Fragaria vesca (woodland strawberry);	IPR012336;	Thioredoxin-like fold;
POPTR_0002s20880.1	Unigene4822_All	Up	cytoplasm				K00799	GST; glutathione S-transferase [EC:2.5.1.18]	fve00480 Glutathione metabolism - Fragaria vesca (woodland strawberry);	IPR004046; IPR010987; IPR034347;	Glutathione S-transferase, C-terminal; Glutathione S-transferase, C-terminal-like; Glutathione S-transferases Phi, C-terminal;
POPTR_0015s10400.1	CL9394.Contig5_All	Up	cytoplasm	GO:0006097 glyoxylate cycle; GO:0044281 small molecule metabolic process; GO:0044763 single-organism cellular process; GO:0006081 cellular aldehyde metabolic process; GO:0044699 single-organism process; GO:0044238 primary metabolic process; GO:0005975 carbohydrate metabolic process; GO:0044237 cellular metabolic process; GO:0071704 organic substance metabolic process; GO:0044723 single-organism c…		GO:0004474 malate synthase activity; GO:0016746 transferase activity, transferring acyl groups; GO:0003824 catalytic activity; GO:0016740 transferase activity; GO:0046912 transferase activity, transferring acyl groups, acyl groups converted into alkyl on transfer;	K01638	aceB; malate synthase [EC:2.3.3.9]	fve01200 Carbon metabolism - Fragaria vesca (woodland strawberry); fve00630 Glyoxylate and dicarboxylate metabolism - Fragaria vesca (woodland strawberry); fve01110 Biosynthesis of secondary metabolites - Fragaria vesca (woodland strawberry); fve00620 Pyruvate metabolism - Fragaria vesca (woodland strawberry); fve01100 Metabolic pathways - Fragaria vesca (woodland strawberry);	IPR011076;	Malate synthase-like;
POPTR_0005s14680.1	CL27992.Contig1_All	Down	nucleus		GO:0043229 intracellular organelle; GO:0043232 intracellular non-membrane-bounded organelle; GO:0044446 intracellular organelle part; GO:0032991 macromolecular complex; GO:0044424 intracellular part; GO:0005623 cell; GO:0044422 organelle part; GO:0044427 chromosomal part; GO:0043228 non-membrane-bounded organelle; GO:0000786 nucleosome; GO:0043226 organelle; GO:0000785 chromatin; GO:0044464 cell …	GO:0097159 organic cyclic compound binding; GO:1901363 heterocyclic compound binding; GO:0003677 DNA binding; GO:0046982 protein heterodimerization activity; GO:0005488 binding; GO:0046983 protein dimerization activity; GO:0003676 nucleic acid binding; GO:0005515 protein binding;	K11252			IPR009072; IPR007125;	Histone-fold; Histone H2A/H2B/H3;
POPTR_0003s22120.1	Unigene100850_All	Down	nucleus		GO:0043229 intracellular organelle; GO:0043232 intracellular non-membrane-bounded organelle; GO:0044446 intracellular organelle part; GO:0032991 macromolecular complex; GO:0044424 intracellular part; GO:0005623 cell; GO:0044422 organelle part; GO:0044427 chromosomal part; GO:0043228 non-membrane-bounded organelle; GO:0000786 nucleosome; GO:0043226 organelle; GO:0000785 chromatin; GO:0044464 cell …	GO:0097159 organic cyclic compound binding; GO:1901363 heterocyclic compound binding; GO:0003677 DNA binding; GO:0046982 protein heterodimerization activity; GO:0005488 binding; GO:0046983 protein dimerization activity; GO:0003676 nucleic acid binding; GO:0005515 protein binding;	K11253			IPR009072; IPR007125;	Histone-fold; Histone H2A/H2B/H3;
POPTR_0003s06570.1	CL6639.Contig3_All	Up	chloroplast	GO:0044699 single-organism process; GO:0008152 metabolic process; GO:0055114 oxidation-reduction process; GO:0044710 single-organism metabolic process;		GO:0016620 oxidoreductase activity, acting on the aldehyde or oxo group of donors, NAD or NADP as acceptor; GO:0003824 catalytic activity; GO:0016491 oxidoreductase activity; GO:0016903 oxidoreductase activity, acting on the aldehyde or oxo group of donors;	K14085	ALDH7A1; aldehyde dehydrogenase family 7 member A1 [EC:1.2.1.31 1.2.1.8 1.2.1.3]	fve00380 Tryptophan metabolism - Fragaria vesca (woodland strawberry); fve00260 Glycine, serine and threonine metabolism - Fragaria vesca (woodland strawberry); fve00340 Histidine metabolism - Fragaria vesca (woodland strawberry); fve01100 Metabolic pathways - Fragaria vesca (woodland strawberry); fve00053 Ascorbate and aldarate metabolism - Fragaria vesca (woodland strawberry); fve00071 Fatty ac…	IPR016161; IPR015590; IPR016162; IPR016163;	Aldehyde/histidinol dehydrogenase; Aldehyde dehydrogenase domain; Aldehyde dehydrogenase N-terminal domain; Aldehyde dehydrogenase, C-terminal;
POPTR_0001s07870.1	CL5192.Contig1_All	Up	cytoplasm	GO:0008152 metabolic process; GO:0055114 oxidation-reduction process; GO:0044710 single-organism metabolic process; GO:0006807 nitrogen compound metabolic process; GO:0044699 single-organism process; GO:0009308 amine metabolic process; GO:0071704 organic substance metabolic process; GO:1901564 organonitrogen compound metabolic process;		GO:0046914 transition metal ion binding; GO:0003824 catalytic activity; GO:0005488 binding; GO:0043167 ion binding; GO:0046872 metal ion binding; GO:0043169 cation binding; GO:0008131 primary amine oxidase activity; GO:0005507 copper ion binding; GO:0016641 oxidoreductase activity, acting on the CH-NH2 group of donors, oxygen as acceptor; GO:0016638 oxidoreductase activity, acting on the CH-NH2 g…	K00276	AOC3; primary-amine oxidase [EC:1.4.3.21]	fve00960 Tropane, piperidine and pyridine alkaloid biosynthesis - Fragaria vesca (woodland strawberry); fve00260 Glycine, serine and threonine metabolism - Fragaria vesca (woodland strawberry); fve01100 Metabolic pathways - Fragaria vesca (woodland strawberry); fve00350 Tyrosine metabolism - Fragaria vesca (woodland strawberry); fve00360 Phenylalanine metabolism - Fragaria vesca (woodland strawbe…	IPR016182; IPR015800; IPR015802; IPR015798;	Copper amine oxidase, N-terminal; Copper amine oxidase, N2-terminal; Copper amine oxidase, N3-terminal; Copper amine oxidase, C-terminal;
POPTR_0001s16730.1	CL6639.Contig9_All	Up	chloroplast	GO:0044699 single-organism process; GO:0008152 metabolic process; GO:0055114 oxidation-reduction process; GO:0044710 single-organism metabolic process;		GO:0016620 oxidoreductase activity, acting on the aldehyde or oxo group of donors, NAD or NADP as acceptor; GO:0003824 catalytic activity; GO:0016491 oxidoreductase activity; GO:0016903 oxidoreductase activity, acting on the aldehyde or oxo group of donors;	K14085	ALDH7A1; aldehyde dehydrogenase family 7 member A1 [EC:1.2.1.31 1.2.1.8 1.2.1.3]	fve00380 Tryptophan metabolism - Fragaria vesca (woodland strawberry); fve00260 Glycine, serine and threonine metabolism - Fragaria vesca (woodland strawberry); fve00340 Histidine metabolism - Fragaria vesca (woodland strawberry); fve01100 Metabolic pathways - Fragaria vesca (woodland strawberry); fve00053 Ascorbate and aldarate metabolism - Fragaria vesca (woodland strawberry); fve00071 Fatty ac…	IPR016161; IPR015590; IPR016162; IPR016163;	Aldehyde/histidinol dehydrogenase; Aldehyde dehydrogenase domain; Aldehyde dehydrogenase N-terminal domain; Aldehyde dehydrogenase, C-terminal;
POPTR_0010s23730.1	CL16116.Contig1_All	Down	nucleus		GO:0043229 intracellular organelle; GO:0043232 intracellular non-membrane-bounded organelle; GO:0044446 intracellular organelle part; GO:0032991 macromolecular complex; GO:0044424 intracellular part; GO:0005623 cell; GO:0044422 organelle part; GO:0044427 chromosomal part; GO:0043228 non-membrane-bounded organelle; GO:0000786 nucleosome; GO:0043226 organelle; GO:0000785 chromatin; GO:0044464 cell …	GO:0097159 organic cyclic compound binding; GO:1901363 heterocyclic compound binding; GO:0003677 DNA binding; GO:0046982 protein heterodimerization activity; GO:0005488 binding; GO:0046983 protein dimerization activity; GO:0003676 nucleic acid binding; GO:0005515 protein binding;	K11252			IPR009072; IPR007125;	Histone-fold; Histone H2A/H2B/H3;
POPTR_0010s11070.1	CL332.Contig7_All	Up	chloroplast	GO:0009064 glutamine family amino acid metabolic process; GO:0043648 dicarboxylic acid metabolic process; GO:0044281 small molecule metabolic process; GO:0044763 single-organism cellular process; GO:0006807 nitrogen compound metabolic process; GO:0044699 single-organism process; GO:1901605 alpha-amino acid metabolic process; GO:0044238 primary metabolic process; GO:0044237 cellular metabolic proc…		GO:0097159 organic cyclic compound binding; GO:1901363 heterocyclic compound binding; GO:0004351 glutamate decarboxylase activity; GO:0003824 catalytic activity; GO:0005488 binding; GO:0016830 carbon-carbon lyase activity; GO:0043167 ion binding; GO:0016831 carboxy-lyase activity; GO:0016829 lyase activity; GO:0043168 anion binding; GO:0048037 cofactor binding; GO:0030170 pyridoxal phosphate bind…	K01580	E4.1.1.15; glutamate decarboxylase [EC:4.1.1.15]	fve00250 Alanine, aspartate and glutamate metabolism - Fragaria vesca (woodland strawberry); fve00430 Taurine and hypotaurine metabolism - Fragaria vesca (woodland strawberry); fve00410 beta-Alanine metabolism - Fragaria vesca (woodland strawberry); fve00650 Butanoate metabolism - Fragaria vesca (woodland strawberry); fve01110 Biosynthesis of secondary metabolites - Fragaria vesca (woodland straw…	IPR015424; IPR015421;	Pyridoxal phosphate-dependent transferase; Pyridoxal phosphate-dependent transferase, major region, subdomain 1;
POPTR_0006s29060.1	CL1365.Contig2_All	Down	nucleus	GO:0033554 cellular response to stress; GO:0051716 cellular response to stimulus; GO:0006260 DNA replication; GO:0006725 cellular aromatic compound metabolic process; GO:0006950 response to stress; GO:0006259 DNA metabolic process; GO:1901360 organic cyclic compound metabolic process; GO:0006807 nitrogen compound metabolic process; GO:0009058 biosynthetic process; GO:0044238 primary metabolic pro…	GO:0043226 organelle; GO:0043231 intracellular membrane-bounded organelle; GO:0043229 intracellular organelle; GO:0005634 nucleus; GO:0044464 cell part; GO:0005622 intracellular; GO:0044424 intracellular part; GO:0043227 membrane-bounded organelle; GO:0005623 cell;	GO:0097159 organic cyclic compound binding; GO:1901363 heterocyclic compound binding; GO:0003677 DNA binding; GO:0005488 binding; GO:0003676 nucleic acid binding;	K10739	RFA2; replication factor A2	fve03420 Nucleotide excision repair - Fragaria vesca (woodland strawberry); fve03430 Mismatch repair - Fragaria vesca (woodland strawberry); fve03030 DNA replication - Fragaria vesca (woodland strawberry); fve03440 Homologous recombination - Fragaria vesca (woodland strawberry);	IPR011991; IPR012340; IPR004365; IPR014892;	Winged helix-turn-helix DNA-binding domain; Nucleic acid-binding, OB-fold; OB-fold nucleic acid binding domain, AA-tRNA synthetase-type; Replication protein A, C-terminal;
POPTR_0011s12300.1	CL3836.Contig7_All	Down	chloroplast	GO:0044699 single-organism process; GO:0008152 metabolic process; GO:0055114 oxidation-reduction process; GO:0044710 single-organism metabolic process;		GO:0016627 oxidoreductase activity, acting on the CH-CH group of donors; GO:0016628 oxidoreductase activity, acting on the CH-CH group of donors, NAD or NADP as acceptor; GO:0003824 catalytic activity; GO:0016630 protochlorophyllide reductase activity; GO:0016491 oxidoreductase activity;	K00218	por; protochlorophyllide reductase [EC:1.3.1.33]	fve00860 Porphyrin and chlorophyll metabolism - Fragaria vesca (woodland strawberry); fve01110 Biosynthesis of secondary metabolites - Fragaria vesca (woodland strawberry); fve01100 Metabolic pathways - Fragaria vesca (woodland strawberry);	IPR016040;	NAD(P)-binding domain;
POPTR_0013s06950.1	CL810.Contig5_All	Up	nucleus			GO:0005515 protein binding; GO:0005488 binding;	K00799	GST; glutathione S-transferase [EC:2.5.1.18]	fve00480 Glutathione metabolism - Fragaria vesca (woodland strawberry);	IPR010987; IPR004046; IPR012336; IPR004045;	Glutathione S-transferase, C-terminal-like; Glutathione S-transferase, C-terminal; Thioredoxin-like fold; Glutathione S-transferase, N-terminal;
POPTR_0010s06560.1	CL7824.Contig8_All	Up	cytoplasm	GO:0006006 glucose metabolic process; GO:0044723 single-organism carbohydrate metabolic process; GO:0008152 metabolic process; GO:0055114 oxidation-reduction process; GO:0044710 single-organism metabolic process; GO:0044281 small molecule metabolic process; GO:0005996 monosaccharide metabolic process; GO:0044699 single-organism process; GO:0044238 primary metabolic process; GO:0005975 carbohydrat…		GO:0097159 organic cyclic compound binding; GO:1901363 heterocyclic compound binding; GO:0016620 oxidoreductase activity, acting on the aldehyde or oxo group of donors, NAD or NADP as acceptor; GO:1901265 nucleoside phosphate binding; GO:0051287 NAD binding; GO:0003824 catalytic activity; GO:0005488 binding; GO:0016903 oxidoreductase activity, acting on the aldehyde or oxo group of donors; GO:005…	K00134	GAPDH; glyceraldehyde 3-phosphate dehydrogenase [EC:1.2.1.12]	fve01200 Carbon metabolism - Fragaria vesca (woodland strawberry); fve00010 Glycolysis / Gluconeogenesis - Fragaria vesca (woodland strawberry); fve01110 Biosynthesis of secondary metabolites - Fragaria vesca (woodland strawberry); fve01100 Metabolic pathways - Fragaria vesca (woodland strawberry); fve01230 Biosynthesis of amino acids - Fragaria vesca (woodland strawberry); fve00710 Carbon fixati…	IPR020829; IPR016040; IPR020828;	Glyceraldehyde 3-phosphate dehydrogenase, catalytic domain; NAD(P)-binding domain; Glyceraldehyde 3-phosphate dehydrogenase, NAD(P) binding domain;
POPTR_0010s20590.1	CL5131.Contig2_All	Up	chloroplast	GO:0016053 organic acid biosynthetic process; GO:0044699 single-organism process; GO:0009058 biosynthetic process; GO:1901566 organonitrogen compound biosynthetic process; GO:0044237 cellular metabolic process; GO:0009084 glutamine family amino acid biosynthetic process; GO:0071704 organic substance metabolic process; GO:0008152 metabolic process; GO:0006520 cellular amino acid metabolic process;…	GO:0044424 intracellular part; GO:0005623 cell; GO:0044464 cell part; GO:0005622 intracellular; GO:0005737 cytoplasm;	GO:0016774 phosphotransferase activity, carboxyl group as acceptor; GO:0016620 oxidoreductase activity, acting on the aldehyde or oxo group of donors, NAD or NADP as acceptor; GO:0016301 kinase activity; GO:0004350 glutamate-5-semialdehyde dehydrogenase activity; GO:0003824 catalytic activity; GO:0016903 oxidoreductase activity, acting on the aldehyde or oxo group of donors; GO:0019202 amino acid…	K12657	ALDH18A1; delta-1-pyrroline-5-carboxylate synthetase [EC:2.7.2.11 1.2.1.41]	fve00330 Arginine and proline metabolism - Fragaria vesca (woodland strawberry); fve01110 Biosynthesis of secondary metabolites - Fragaria vesca (woodland strawberry); fve01100 Metabolic pathways - Fragaria vesca (woodland strawberry); fve01230 Biosynthesis of amino acids - Fragaria vesca (woodland strawberry);	IPR016161; IPR000965; IPR001048; IPR016162; IPR016163;	Aldehyde/histidinol dehydrogenase; GPR domain; Aspartate/glutamate/uridylate kinase; Aldehyde dehydrogenase N-terminal domain; Aldehyde dehydrogenase, C-terminal;
POPTR_0017s12630.1	CL6768.Contig7_All	Up	chloroplast	GO:0008152 metabolic process; GO:0006950 response to stress; GO:0009408 response to heat; GO:0009628 response to abiotic stimulus; GO:0009266 response to temperature stimulus; GO:0010467 gene expression; GO:0006508 proteolysis; GO:0016485 protein processing; GO:0043170 macromolecule metabolic process; GO:0019538 protein metabolic process; GO:0050896 response to stimulus; GO:0044238 primary metabo…	GO:0044424 intracellular part; GO:0005623 cell; GO:0044464 cell part; GO:0005622 intracellular; GO:0005737 cytoplasm;	GO:0005524 ATP binding; GO:1901265 nucleoside phosphate binding; GO:0001882 nucleoside binding; GO:0043167 ion binding; GO:0000166 nucleotide binding; GO:0097159 organic cyclic compound binding; GO:1901363 heterocyclic compound binding; GO:0032549 ribonucleoside binding; GO:0097367 carbohydrate derivative binding; GO:0032553 ribonucleotide binding; GO:0005488 binding; GO:0032550 purine ribonucleo…	K03695			IPR019489; IPR003593; IPR003959; IPR027417; IPR004176;	Clp ATPase, C-terminal; AAA+ ATPase domain; ATPase, AAA-type, core; P-loop containing nucleoside triphosphate hydrolase; Clp, N-terminal;
POPTR_0014s14690.1	CL1439.Contig4_All	Up	peroxisome			GO:0005515 protein binding; GO:0005488 binding;				IPR011990; IPR013026; IPR001179;	Tetratricopeptide-like helical domain; Tetratricopeptide repeat-containing domain; FKBP-type peptidyl-prolyl cis-trans isomerase domain;
POPTR_0001s08600.1	CL9445.Contig6_All	Down	cytoplasm	GO:0006720 isoprenoid metabolic process; GO:0044711 single-organism biosynthetic process; GO:0044763 single-organism cellular process; GO:0044699 single-organism process; GO:0009058 biosynthetic process; GO:0044255 cellular lipid metabolic process; GO:0044238 primary metabolic process; GO:1901576 organic substance biosynthetic process; GO:0044237 cellular metabolic process; GO:0044249 cellular bi…		GO:0004421 hydroxymethylglutaryl-CoA synthase activity; GO:0016746 transferase activity, transferring acyl groups; GO:0003824 catalytic activity; GO:0016740 transferase activity; GO:0046912 transferase activity, transferring acyl groups, acyl groups converted into alkyl on transfer;	K01641	E2.3.3.10; hydroxymethylglutaryl-CoA synthase [EC:2.3.3.10]	fve00650 Butanoate metabolism - Fragaria vesca (woodland strawberry); fve01110 Biosynthesis of secondary metabolites - Fragaria vesca (woodland strawberry); fve00900 Terpenoid backbone biosynthesis - Fragaria vesca (woodland strawberry); fve01100 Metabolic pathways - Fragaria vesca (woodland strawberry); fve00280 Valine, leucine and isoleucine degradation - Fragaria vesca (woodland strawberry); f…	IPR013746; IPR016039; IPR013528;	Hydroxymethylglutaryl-coenzyme A synthase C-terminal domain; Thiolase-like; Hydroxymethylglutaryl-coenzyme A synthase, N-terminal;
POPTR_0009s17070.1	CL17544.Contig6_All	Down	chloroplast	GO:0006518 peptide metabolic process; GO:0006725 cellular aromatic compound metabolic process; GO:0044267 cellular protein metabolic process; GO:0044699 single-organism process; GO:0009058 biosynthetic process; GO:1901566 organonitrogen compound biosynthetic process; GO:0043039 tRNA aminoacylation; GO:0044237 cellular metabolic process; GO:0071704 organic substance metabolic process; GO:0008152 m…	GO:0044424 intracellular part; GO:0005623 cell; GO:0044464 cell part; GO:0005622 intracellular; GO:0005737 cytoplasm;	GO:0016876 ligase activity, forming aminoacyl-tRNA and related compounds; GO:1901265 nucleoside phosphate binding; GO:0016875 ligase activity, forming carbon-oxygen bonds; GO:0004818 glutamate-tRNA ligase activity; GO:0016874 ligase activity; GO:0097159 organic cyclic compound binding; GO:1901363 heterocyclic compound binding; GO:0000049 tRNA binding; GO:0003824 catalytic activity; GO:0032553 rib…	K01885	EARS; glutamyl-tRNA synthetase [EC:6.1.1.17]	fve00860 Porphyrin and chlorophyll metabolism - Fragaria vesca (woodland strawberry); fve00970 Aminoacyl-tRNA biosynthesis - Fragaria vesca (woodland strawberry); fve01110 Biosynthesis of secondary metabolites - Fragaria vesca (woodland strawberry); fve01100 Metabolic pathways - Fragaria vesca (woodland strawberry);	IPR014729; IPR020061; IPR033910; IPR008925; IPR020751; IPR020058;	Rossmann-like alpha/beta/alpha sandwich fold; Glutamyl/glutaminyl-tRNA synthetase, class Ib, alpha-bundle domain; Glutamyl-tRNA synthetase; Aminoacyl-tRNA synthetase, class I, anticodon-binding; Aminoacyl-tRNA synthetase, class I, anticodon-binding domain, subdomain 2; Glutamyl/glutaminyl-tRNA synthetase, class Ib, catalytic domain;
POPTR_0011s04710.1	CL12946.Contig4_All	Up	chloroplast	GO:0046148 pigment biosynthetic process; GO:0044699 single-organism process; GO:0008152 metabolic process; GO:0042440 pigment metabolic process; GO:0055114 oxidation-reduction process; GO:0044710 single-organism metabolic process;		GO:0016682 oxidoreductase activity, acting on diphenols and related substances as donors, oxygen as acceptor; GO:0016679 oxidoreductase activity, acting on diphenols and related substances as donors; GO:0003824 catalytic activity; GO:0004097 catechol oxidase activity; GO:0016491 oxidoreductase activity;	K00422	E1.10.3.1; polyphenol oxidase [EC:1.10.3.1]	fve00950 Isoquinoline alkaloid biosynthesis - Fragaria vesca (woodland strawberry); fve01110 Biosynthesis of secondary metabolites - Fragaria vesca (woodland strawberry); fve01100 Metabolic pathways - Fragaria vesca (woodland strawberry); fve00350 Tyrosine metabolism - Fragaria vesca (woodland strawberry);	IPR022739; IPR002227; IPR008922; IPR022740;	Polyphenol oxidase, central domain; Tyrosinase copper-binding domain; Uncharacterised domain, di-copper centre; Polyphenol oxidase, C-terminal;
POPTR_0009s04410.1	Unigene58421_All	Up	cytoplasm				K13993	HSP20; HSP20 family protein	fve04141 Protein processing in endoplasmic reticulum - Fragaria vesca (woodland strawberry);	IPR002068; IPR008978;	Alpha crystallin/Hsp20 domain; HSP20-like chaperone;
POPTR_0007s02000.1	CL17509.Contig4_All	Down	nucleus							IPR008629;	GUN4-like;
POPTR_0015s12070.1	Unigene75702_All	Up	plasma membrane	GO:0006457 protein folding; GO:0009987 cellular process;	GO:0043226 organelle; GO:0043231 intracellular membrane-bounded organelle; GO:0043229 intracellular organelle; GO:0005783 endoplasmic reticulum; GO:0044464 cell part; GO:0005622 intracellular; GO:0005737 cytoplasm; GO:0012505 endomembrane system; GO:0044424 intracellular part; GO:0043227 membrane-bounded organelle; GO:0005623 cell; GO:0044444 cytoplasmic part;	GO:0005488 binding; GO:0043167 ion binding; GO:0046872 metal ion binding; GO:0043169 cation binding; GO:0005515 protein binding; GO:0005509 calcium ion binding; GO:0051082 unfolded protein binding;	K08054	CANX; calnexin	fve04141 Protein processing in endoplasmic reticulum - Fragaria vesca (woodland strawberry); fve04145 Phagosome - Fragaria vesca (woodland strawberry);	IPR009033; IPR013320;	Calreticulin/calnexin, P domain; Concanavalin A-like lectin/glucanase domain;
POPTR_0010s06320.1	CL20503.Contig2_All	Up	chloroplast				K13993	HSP20; HSP20 family protein	fve04141 Protein processing in endoplasmic reticulum - Fragaria vesca (woodland strawberry);	IPR002068; IPR008978;	Alpha crystallin/Hsp20 domain; HSP20-like chaperone;
POPTR_0012s02930.1	Unigene98078_All	Up	chloroplast				K13993	HSP20; HSP20 family protein	fve04141 Protein processing in endoplasmic reticulum - Fragaria vesca (woodland strawberry);	IPR002068; IPR008978;	Alpha crystallin/Hsp20 domain; HSP20-like chaperone;
POPTR_0017s02810.1	CL8793.Contig4_All	Up	cytoplasm				K13993	HSP20; HSP20 family protein	fve04141 Protein processing in endoplasmic reticulum - Fragaria vesca (woodland strawberry);	IPR002068; IPR008978;	Alpha crystallin/Hsp20 domain; HSP20-like chaperone;
POPTR_0003s10860.1	CL12958.Contig5_All	Up	mitochondria				K13993	HSP20; HSP20 family protein	fve04141 Protein processing in endoplasmic reticulum - Fragaria vesca (woodland strawberry);	IPR002068; IPR008978;	Alpha crystallin/Hsp20 domain; HSP20-like chaperone;
POPTR_0006s24030.1	CL4505.Contig9_All	Up	cytoplasm				K13993	HSP20; HSP20 family protein	fve04141 Protein processing in endoplasmic reticulum - Fragaria vesca (woodland strawberry);	IPR002068; IPR008978;	Alpha crystallin/Hsp20 domain; HSP20-like chaperone;
POPTR_0003s06870.1	CL12077.Contig2_All	Up	cytoplasm				K13993	HSP20; HSP20 family protein	fve04141 Protein processing in endoplasmic reticulum - Fragaria vesca (woodland strawberry);	IPR002068; IPR008978;	Alpha crystallin/Hsp20 domain; HSP20-like chaperone;
POPTR_0013s09600.1	CL23368.Contig3_All	Up	cytoplasm				K13993	HSP20; HSP20 family protein	fve04141 Protein processing in endoplasmic reticulum - Fragaria vesca (woodland strawberry);	IPR002068; IPR008978;	Alpha crystallin/Hsp20 domain; HSP20-like chaperone;
POPTR_0009s13270.1	CL10185.Contig4_All	Down	cytoplasm	GO:0044267 cellular protein metabolic process; GO:0044238 primary metabolic process; GO:0018208 peptidyl-proline modification; GO:0000413 protein peptidyl-prolyl isomerization; GO:0044237 cellular metabolic process; GO:0071704 organic substance metabolic process; GO:0006457 protein folding; GO:0018193 peptidyl-amino acid modification; GO:0008152 metabolic process; GO:0044260 cellular macromolecul…		GO:0003755 peptidyl-prolyl cis-trans isomerase activity; GO:0016853 isomerase activity; GO:0003824 catalytic activity; GO:0016859 cis-trans isomerase activity;	K01802			IPR002130; IPR029000;	Cyclophilin-type peptidyl-prolyl cis-trans isomerase domain; Cyclophilin-like domain;
POPTR_0002s01080.1	CL1184.Contig9_All	Up	peroxisome	GO:0008152 metabolic process; GO:0006950 response to stress; GO:0055114 oxidation-reduction process; GO:0044710 single-organism metabolic process; GO:0006979 response to oxidative stress; GO:0044699 single-organism process; GO:0050896 response to stimulus;		GO:0097159 organic cyclic compound binding; GO:1901363 heterocyclic compound binding; GO:0020037 heme binding; GO:0003824 catalytic activity; GO:0005488 binding; GO:0016209 antioxidant activity; GO:0004096 catalase activity; GO:0004601 peroxidase activity; GO:0046906 tetrapyrrole binding; GO:0016491 oxidoreductase activity; GO:0016684 oxidoreductase activity, acting on peroxide as acceptor;	K03781	katE; catalase [EC:1.11.1.6]	fve01200 Carbon metabolism - Fragaria vesca (woodland strawberry); fve00630 Glyoxylate and dicarboxylate metabolism - Fragaria vesca (woodland strawberry); fve00380 Tryptophan metabolism - Fragaria vesca (woodland strawberry); fve04016 MAPK signaling pathway - plant - Fragaria vesca (woodland strawberry); fve01110 Biosynthesis of secondary metabolites - Fragaria vesca (woodland strawberry); fve04…	IPR020835; IPR011614; IPR010582;	Catalase-like domain; Catalase core domain; Catalase immune-responsive domain;
POPTR_0002s11430.1	Unigene17628_All	Up	cytoplasm	GO:0044281 small molecule metabolic process; GO:0044763 single-organism cellular process; GO:0006807 nitrogen compound metabolic process; GO:0044699 single-organism process; GO:0044238 primary metabolic process; GO:0044237 cellular metabolic process; GO:0071704 organic substance metabolic process; GO:0008152 metabolic process; GO:0006520 cellular amino acid metabolic process; GO:0044710 single-or…		GO:0004084 branched-chain-amino-acid transaminase activity; GO:0016769 transferase activity, transferring nitrogenous groups; GO:0008483 transaminase activity; GO:0003824 catalytic activity; GO:0016740 transferase activity;	K00826	E2.6.1.42; branched-chain amino acid aminotransferase [EC:2.6.1.42]	fve00270 Cysteine and methionine metabolism - Fragaria vesca (woodland strawberry); fve00290 Valine, leucine and isoleucine biosynthesis - Fragaria vesca (woodland strawberry); fve01210 2-Oxocarboxylic acid metabolism - Fragaria vesca (woodland strawberry); fve01100 Metabolic pathways - Fragaria vesca (woodland strawberry); fve00280 Valine, leucine and isoleucine degradation - Fragaria vesca (woo…
POPTR_0018s06080.1	CL11653.Contig2_All	Up	cytoplasm			GO:0097159 organic cyclic compound binding; GO:1901363 heterocyclic compound binding; GO:0003677 DNA binding; GO:0043565 sequence-specific DNA binding; GO:0005488 binding; GO:0003676 nucleic acid binding;	K03627			IPR010982; IPR013729; IPR001387;	Lambda repressor-like, DNA-binding domain; Multiprotein bridging factor 1, N-terminal; Cro/C1-type helix-turn-helix domain;
POPTR_0011s11080.1	Unigene100798_All	Down	nucleus			GO:0097159 organic cyclic compound binding; GO:1901363 heterocyclic compound binding; GO:0003677 DNA binding; GO:0043565 sequence-specific DNA binding; GO:0005488 binding; GO:0003676 nucleic acid binding;	K03627			IPR010982; IPR013729; IPR001387;	Lambda repressor-like, DNA-binding domain; Multiprotein bridging factor 1, N-terminal; Cro/C1-type helix-turn-helix domain;
POPTR_0016s04040.1	CL4636.Contig4_All	Up	chloroplast			GO:0043169 cation binding; GO:0046872 metal ion binding; GO:0005509 calcium ion binding; GO:0005488 binding; GO:0043167 ion binding;	K13448	CML; calcium-binding protein CML	fve04626 Plant-pathogen interaction - Fragaria vesca (woodland strawberry);	IPR011992; IPR002048;	EF-hand domain pair; EF-hand domain;
