# Supplementary material for: Comparative proteomic analysis of okra (Abelmoschus esculentus L.) seedlings under salt stress
Source: BMC Genomics. 2019 May 16;20:381. doi: 10.1186/s12864-019-5737-7 (PMC6521433; doi:10.1186/s12864-019-5737-7)
Supplement: Supplementary file 11 — Table S6. Network Information of PPI. (XLSX 23 kb) [file 12864_2019_5737_MOESM11_ESM.xlsx]

## Sheet: Network Information
table S6 Network Information of PPI
#node1	node2	node1_string_internal_id	node2_string_internal_id	node1_external_id	node2_external_id	neighborhood_on_chromosome	gene_fusion	phylogenetic_cooccurrence	homology	coexpression	experimentally_determined_interaction	database_annotated	automated_textmining	combined_score
POPTR_0014s11610.1	POPTR_0001s12380.1	104943	75146	3694.POPTR_0014s11610.1	3694.POPTR_0001s12380.1	0	0	0.362	0.824	0.987	0.96	0.57	0.506	0.999
POPTR_0013s11870.1	POPTR_0004s13480.1	103412	84647	3694.POPTR_0013s11870.1	3694.POPTR_0004s13480.1	0.451	0	0.485	0	0.708	0.89	0.952	0.504	0.999
POPTR_0014s11610.1	POPTR_0004s13660.1	104943	84665	3694.POPTR_0014s11610.1	3694.POPTR_0004s13660.1	0	0	0.373	0.83	0.987	0.959	0.57	0.506	0.999
POPTR_0004s13660.1	POPTR_0001s12380.1	84665	75146	3694.POPTR_0004s13660.1	3694.POPTR_0001s12380.1	0	0	0.322	0.786	0.987	0.93	0.57	0.506	0.999
POPTR_0004s07190.1	POPTR_0003s11290.1	84075	82264	3694.POPTR_0004s07190.1	3694.POPTR_0003s11290.1	0	0	0	0	0.883	0.877	0.489	0.503	0.995
POPTR_0017s01160.1	POPTR_0003s11290.1	108776	82264	3694.POPTR_0017s01160.1	3694.POPTR_0003s11290.1	0	0	0	0	0.884	0.877	0.489	0.503	0.995
POPTR_0003s11290.1	POPTR_0001s47020.1	82264	78534	3694.POPTR_0003s11290.1	3694.POPTR_0001s47020.1	0	0	0	0	0.881	0.877	0.489	0.503	0.995
POPTR_0007s07680.1	POPTR_0002s08280.1	91958	79430	3694.POPTR_0007s07680.1	3694.POPTR_0002s08280.1	0.451	0	0.523	0	0.22	0.343	0.926	0.505	0.993
POPTR_0015s11320.1	POPTR_0002s08280.1	106783	79430	3694.POPTR_0015s11320.1	3694.POPTR_0002s08280.1	0.451	0	0.523	0	0.208	0	0.926	0.564	0.992
POPTR_0013s05850.1	POPTR_0001s32780.1	102848	77129	3694.POPTR_0013s05850.1	3694.POPTR_0001s32780.1	0	0	0	0	0.793	0	0.926	0.486	0.991
POPTR_0004s20220.1	POPTR_0001s32780.1	85283	77129	3694.POPTR_0004s20220.1	3694.POPTR_0001s32780.1	0	0	0	0	0.802	0	0.926	0.486	0.991
POPTR_0019s05430.1	POPTR_0001s32780.1	112029	77129	3694.POPTR_0019s05430.1	3694.POPTR_0001s32780.1	0	0	0	0	0.793	0	0.926	0.486	0.991
POPTR_0012s10840.1	POPTR_0006s04960.1	101860	88900	3694.POPTR_0012s10840.1	3694.POPTR_0006s04960.1	0.451	0	0.491	0	0.205	0	0.926	0.494	0.99
POPTR_0012s10840.1	POPTR_0006s02810.1	101860	88685	3694.POPTR_0012s10840.1	3694.POPTR_0006s02810.1	0.451	0	0.492	0	0.231	0	0.926	0.464	0.989
POPTR_0015s10920.1	POPTR_0007s00700.1	106743	91260	3694.POPTR_0015s10920.1	3694.POPTR_0007s00700.1	0.451	0	0.499	0	0.179	0.546	0.852	0.34	0.987
POPTR_0012s10840.1	POPTR_0011s07720.1	101860	99933	3694.POPTR_0012s10840.1	3694.POPTR_0011s07720.1	0.047	0	0.443	0	0.236	0	0.926	0.195	0.971
POPTR_0012s01140.1	POPTR_0001s19050.1	100928	75813	3694.POPTR_0012s01140.1	3694.POPTR_0001s19050.1	0.101	0	0	0	0.097	0.1	0.926	0.503	0.968
POPTR_0001s29650.1	POPTR_0001s19050.1	76816	75813	3694.POPTR_0001s29650.1	3694.POPTR_0001s19050.1	0.101	0	0	0	0.067	0.1	0.926	0.503	0.967
POPTR_0011s05650.1	POPTR_0001s03410.1	99726	74249	3694.POPTR_0011s05650.1	3694.POPTR_0001s03410.1	0.451	0	0.244	0	0.378	0.457	0.543	0.497	0.96
POPTR_0011s05650.1	POPTR_0010s21350.1	99726	98694	3694.POPTR_0011s05650.1	3694.POPTR_0010s21350.1	0.451	0	0.241	0	0.378	0.457	0.543	0.497	0.96
POPTR_0011s05650.1	POPTR_0008s15140.1	99726	94191	3694.POPTR_0011s05650.1	3694.POPTR_0008s15140.1	0.451	0	0.221	0	0.378	0.457	0.543	0.497	0.959
POPTR_0011s07720.1	POPTR_0002s18740.1	99933	80476	3694.POPTR_0011s07720.1	3694.POPTR_0002s18740.1	0.047	0	0	0	0.236	0	0.926	0.339	0.959
POPTR_0022s00530.1	POPTR_0009s02100.1	113097	95163	3694.POPTR_0022s00530.1	3694.POPTR_0009s02100.1	0.451	0	0.422	0	0.378	0.457	0.291	0.49	0.952
POPTR_0010s21350.1	POPTR_0009s02100.1	98694	95163	3694.POPTR_0010s21350.1	3694.POPTR_0009s02100.1	0.451	0	0.425	0	0.427	0.457	0.291	0.44	0.952
POPTR_0009s02100.1	POPTR_0008s15140.1	95163	94191	3694.POPTR_0009s02100.1	3694.POPTR_0008s15140.1	0.451	0	0.433	0	0.394	0.457	0.291	0.44	0.949
POPTR_0012s01140.1	POPTR_0004s13480.1	100928	84647	3694.POPTR_0012s01140.1	3694.POPTR_0004s13480.1	0	0	0	0	0.113	0	0.926	0.272	0.948
POPTR_0004s13480.1	POPTR_0001s29650.1	84647	76816	3694.POPTR_0004s13480.1	3694.POPTR_0001s29650.1	0	0	0	0	0.113	0	0.926	0.272	0.948
POPTR_0009s02100.1	POPTR_0001s03410.1	95163	74249	3694.POPTR_0009s02100.1	3694.POPTR_0001s03410.1	0.451	0	0.422	0	0.393	0.457	0.291	0.44	0.948
POPTR_0017s02090.1	POPTR_0003s12620.1	108869	82397	3694.POPTR_0017s02090.1	3694.POPTR_0003s12620.1	0	0	0	0	0.094	0	0.9	0.427	0.943
POPTR_0003s12620.1	POPTR_0002s20880.1	82397	80690	3694.POPTR_0003s12620.1	3694.POPTR_0002s20880.1	0	0	0	0	0.094	0	0.9	0.427	0.943
POPTR_0022s00530.1	POPTR_0011s05650.1	113097	99726	3694.POPTR_0022s00530.1	3694.POPTR_0011s05650.1	0.451	0	0.262	0	0.378	0.457	0.291	0.471	0.936
POPTR_0006s04960.1	POPTR_0002s18740.1	88900	80476	3694.POPTR_0006s04960.1	3694.POPTR_0002s18740.1	0.049	0	0	0	0.141	0	0.926	0.073	0.936
POPTR_0015s10400.1	POPTR_0001s19050.1	106691	75813	3694.POPTR_0015s10400.1	3694.POPTR_0001s19050.1	0.076	0	0	0	0	0	0.926	0.122	0.934
POPTR_0017s01160.1	POPTR_0010s21350.1	108776	98694	3694.POPTR_0017s01160.1	3694.POPTR_0010s21350.1	0	0	0	0	0.535	0.725	0	0.506	0.931
POPTR_0005s14680.1	POPTR_0003s22120.1	87104	83347	3694.POPTR_0005s14680.1	3694.POPTR_0003s22120.1	0	0	0	0	0.366	0.739	0.256	0.506	0.931
SuS3	POPTR_0001s32500.1	80636	77101	3694.POPTR_0002s20340.1	3694.POPTR_0001s32500.1	0	0	0.517	0.636	0	0	0.9	0.459	0.931
POPTR_0003s06570.1	POPTR_0001s07870.1	81792	74695	3694.POPTR_0003s06570.1	3694.POPTR_0001s07870.1	0	0	0	0	0.069	0	0.926	0.073	0.93
POPTR_0004s13480.1	POPTR_0001s19050.1	84647	75813	3694.POPTR_0004s13480.1	3694.POPTR_0001s19050.1	0	0	0	0	0.067	0	0.926	0.071	0.93
POPTR_0001s16730.1	POPTR_0001s07870.1	75581	74695	3694.POPTR_0001s16730.1	3694.POPTR_0001s07870.1	0	0	0	0	0.069	0	0.926	0.073	0.93
POPTR_0018s07380.1	POPTR_0001s32500.1	110785	77101	3694.POPTR_0018s07380.1	3694.POPTR_0001s32500.1	0	0	0.519	0.639	0	0	0.9	0.459	0.93
POPTR_0010s23730.1	POPTR_0003s22120.1	98932	83347	3694.POPTR_0010s23730.1	3694.POPTR_0003s22120.1	0	0	0	0	0.35	0.739	0.256	0.506	0.929
POPTR_0010s11070.1	POPTR_0003s06570.1	97666	81792	3694.POPTR_0010s11070.1	3694.POPTR_0003s06570.1	0	0	0	0	0.08	0.1	0.913	0.114	0.928
POPTR_0010s11070.1	POPTR_0001s16730.1	97666	75581	3694.POPTR_0010s11070.1	3694.POPTR_0001s16730.1	0	0	0	0	0.08	0.1	0.913	0.114	0.928
POPTR_0014s11610.1	POPTR_0006s29060.1	104943	91158	3694.POPTR_0014s11610.1	3694.POPTR_0006s29060.1	0	0	0	0	0.729	0.168	0.57	0.341	0.927
POPTR_0011s12300.1	POPTR_0006s02810.1	100334	88685	3694.POPTR_0011s12300.1	3694.POPTR_0006s02810.1	0	0	0	0	0.151	0	0.9	0.099	0.916
POPTR_0010s21350.1	POPTR_0004s07190.1	98694	84075	3694.POPTR_0010s21350.1	3694.POPTR_0004s07190.1	0	0	0	0	0.424	0.725	0	0.506	0.914
POPTR_0004s07190.1	POPTR_0001s03410.1	84075	74249	3694.POPTR_0004s07190.1	3694.POPTR_0001s03410.1	0	0	0	0	0.381	0.725	0	0.506	0.908
POPTR_0017s01160.1	POPTR_0001s03410.1	108776	74249	3694.POPTR_0017s01160.1	3694.POPTR_0001s03410.1	0	0	0	0	0.377	0.725	0	0.506	0.908
POPTR_0015s10400.1	POPTR_0013s11870.1	106691	103412	3694.POPTR_0015s10400.1	3694.POPTR_0013s11870.1	0	0	0	0	0	0	0.9	0.109	0.907
POPTR_0017s01160.1	POPTR_0008s15140.1	108776	94191	3694.POPTR_0017s01160.1	3694.POPTR_0008s15140.1	0	0	0	0	0.345	0.725	0	0.506	0.903
POPTR_0001s47020.1	POPTR_0001s03410.1	78534	74249	3694.POPTR_0001s47020.1	3694.POPTR_0001s03410.1	0	0	0	0	0.345	0.725	0	0.506	0.903
POPTR_0010s21350.1	POPTR_0001s47020.1	98694	78534	3694.POPTR_0010s21350.1	3694.POPTR_0001s47020.1	0	0	0	0	0.345	0.725	0	0.506	0.903
POPTR_0008s15140.1	POPTR_0004s07190.1	94191	84075	3694.POPTR_0008s15140.1	3694.POPTR_0004s07190.1	0	0	0	0	0.345	0.725	0	0.506	0.903
POPTR_0008s15140.1	POPTR_0001s47020.1	94191	78534	3694.POPTR_0008s15140.1	3694.POPTR_0001s47020.1	0	0	0	0	0.345	0.725	0	0.506	0.903
POPTR_0013s06950.1	POPTR_0003s12620.1	102958	82397	3694.POPTR_0013s06950.1	3694.POPTR_0003s12620.1	0	0	0	0	0	0.047	0.9	0.072	0.903
POPTR_0328s00200.1	POPTR_0008s10590.1	114283	93736	3694.POPTR_0328s00200.1	3694.POPTR_0008s10590.1	0	0	0	0	0	0	0.9	0.046	0.9
POPTR_0014s10220.1	POPTR_0001s34660.1	104804	77317	3694.POPTR_0014s10220.1	3694.POPTR_0001s34660.1	0	0	0	0	0	0	0.9	0	0.9
PRX77	POPTR_0014s10220.1	105182	104804	3694.POPTR_0014s14000.1	3694.POPTR_0014s10220.1	0	0	0	0	0	0	0.9	0	0.9
POPTR_0015s10920.1	POPTR_0001s29650.1	106743	76816	3694.POPTR_0015s10920.1	3694.POPTR_0001s29650.1	0	0	0	0	0	0.046	0.852	0.272	0.888
POPTR_0015s10920.1	POPTR_0012s01140.1	106743	100928	3694.POPTR_0015s10920.1	3694.POPTR_0012s01140.1	0	0	0	0	0	0.046	0.852	0.272	0.888
POPTR_0006s29060.1	POPTR_0004s13660.1	91158	84665	3694.POPTR_0006s29060.1	3694.POPTR_0004s13660.1	0	0	0	0	0.496	0.507	0.57	0.082	0.888
POPTR_0010s06560.1	POPTR_0001s29650.1	97215	76816	3694.POPTR_0010s06560.1	3694.POPTR_0001s29650.1	0.451	0	0	0	0.517	0.101	0.168	0.506	0.884
POPTR_0012s01140.1	POPTR_0010s06560.1	100928	97215	3694.POPTR_0012s01140.1	3694.POPTR_0010s06560.1	0.451	0	0	0	0.517	0.101	0.168	0.506	0.884
POPTR_0015s10920.1	POPTR_0004s13480.1	106743	84647	3694.POPTR_0015s10920.1	3694.POPTR_0004s13480.1	0	0	0	0	0.104	0	0.852	0.165	0.879
POPTR_0006s04960.1	POPTR_0006s02810.1	88900	88685	3694.POPTR_0006s04960.1	3694.POPTR_0006s02810.1	0.451	0	0.434	0	0.448	0	0	0.341	0.872
POPTR_0015s10920.1	POPTR_0001s19050.1	106743	75813	3694.POPTR_0015s10920.1	3694.POPTR_0001s19050.1	0	0	0	0	0.11	0	0.852	0.108	0.872
POPTR_0011s07720.1	POPTR_0006s04960.1	99933	88900	3694.POPTR_0011s07720.1	3694.POPTR_0006s04960.1	0.451	0	0.526	0	0.156	0	0	0.462	0.866
POPTR_0010s20590.1	POPTR_0010s11070.1	98618	97666	3694.POPTR_0010s20590.1	3694.POPTR_0010s11070.1	0.079	0	0	0	0	0	0.8	0.322	0.864
POPTR_0017s12630.1	POPTR_0011s05650.1	109904	99726	3694.POPTR_0017s12630.1	3694.POPTR_0011s05650.1	0.451	0	0	0	0.38	0.344	0	0.459	0.863
POPTR_0019s05430.1	POPTR_0013s05850.1	112029	102848	3694.POPTR_0019s05430.1	3694.POPTR_0013s05850.1	0	0	0.527	0.99	0.32	0	0.8	0	0.858
POPTR_0022s00530.1	POPTR_0004s07190.1	113097	84075	3694.POPTR_0022s00530.1	3694.POPTR_0004s07190.1	0	0	0	0	0.345	0.6	0	0.501	0.857
POPTR_0022s00530.1	POPTR_0017s01160.1	113097	108776	3694.POPTR_0022s00530.1	3694.POPTR_0017s01160.1	0	0	0	0	0.345	0.6	0	0.501	0.857
POPTR_0022s00530.1	POPTR_0001s47020.1	113097	78534	3694.POPTR_0022s00530.1	3694.POPTR_0001s47020.1	0	0	0	0	0.345	0.6	0	0.501	0.857
POPTR_0017s01160.1	POPTR_0009s02100.1	108776	95163	3694.POPTR_0017s01160.1	3694.POPTR_0009s02100.1	0	0	0	0	0.427	0.535	0	0.497	0.854
POPTR_0015s11320.1	POPTR_0007s07680.1	106783	91958	3694.POPTR_0015s11320.1	3694.POPTR_0007s07680.1	0.451	0	0.497	0	0.357	0	0	0.272	0.853
POPTR_0011s05650.1	POPTR_0003s11290.1	99726	82264	3694.POPTR_0011s05650.1	3694.POPTR_0003s11290.1	0	0	0	0	0.708	0.197	0	0.425	0.853
POPTR_0009s02100.1	POPTR_0004s07190.1	95163	84075	3694.POPTR_0009s02100.1	3694.POPTR_0004s07190.1	0	0	0	0	0.406	0.535	0	0.497	0.849
POPTR_0010s21350.1	POPTR_0003s11290.1	98694	82264	3694.POPTR_0010s21350.1	3694.POPTR_0003s11290.1	0	0	0	0	0.239	0.632	0	0.494	0.846
POPTR_0017s01160.1	POPTR_0014s14690.1	108776	105251	3694.POPTR_0017s01160.1	3694.POPTR_0014s14690.1	0	0	0	0	0.289	0.177	0.543	0.492	0.846
POPTR_0008s15140.1	POPTR_0003s11290.1	94191	82264	3694.POPTR_0008s15140.1	3694.POPTR_0003s11290.1	0	0	0	0	0.23	0.632	0	0.494	0.844
POPTR_0017s12630.1	POPTR_0010s21350.1	109904	98694	3694.POPTR_0017s12630.1	3694.POPTR_0010s21350.1	0.451	0	0	0	0.321	0.259	0	0.499	0.843
POPTR_0017s12630.1	POPTR_0001s03410.1	109904	74249	3694.POPTR_0017s12630.1	3694.POPTR_0001s03410.1	0.451	0	0	0	0.321	0.259	0	0.499	0.843
POPTR_0017s12630.1	POPTR_0008s15140.1	109904	94191	3694.POPTR_0017s12630.1	3694.POPTR_0008s15140.1	0.451	0	0	0	0.321	0.259	0	0.499	0.843
POPTR_0009s02100.1	POPTR_0001s47020.1	95163	78534	3694.POPTR_0009s02100.1	3694.POPTR_0001s47020.1	0	0	0	0	0.385	0.535	0	0.497	0.843
POPTR_0003s11290.1	POPTR_0001s03410.1	82264	74249	3694.POPTR_0003s11290.1	3694.POPTR_0001s03410.1	0	0	0	0	0.212	0.632	0	0.494	0.84
POPTR_0007s00700.1	POPTR_0004s13480.1	91260	84647	3694.POPTR_0007s00700.1	3694.POPTR_0004s13480.1	0	0	0	0	0.154	0	0.8	0.07	0.828
POPTR_0022s00530.1	POPTR_0017s12630.1	113097	109904	3694.POPTR_0022s00530.1	3694.POPTR_0017s12630.1	0.451	0	0	0	0.337	0.259	0	0.424	0.824
POPTR_0014s14690.1	POPTR_0004s07190.1	105251	84075	3694.POPTR_0014s14690.1	3694.POPTR_0004s07190.1	0	0	0	0	0.188	0.177	0.543	0.492	0.824
POPTR_0017s12630.1	POPTR_0009s02100.1	109904	95163	3694.POPTR_0017s12630.1	3694.POPTR_0009s02100.1	0.451	0	0	0	0.238	0.344	0	0.424	0.82
POPTR_0006s29060.1	POPTR_0001s12380.1	91158	75146	3694.POPTR_0006s29060.1	3694.POPTR_0001s12380.1	0	0	0	0	0.473	0.168	0.57	0.115	0.81
POPTR_0012s01140.1	POPTR_0007s00700.1	100928	91260	3694.POPTR_0012s01140.1	3694.POPTR_0007s00700.1	0	0	0	0	0.044	0	0.8	0.072	0.807
POPTR_0007s00700.1	POPTR_0001s29650.1	91260	76816	3694.POPTR_0007s00700.1	3694.POPTR_0001s29650.1	0	0	0	0	0.044	0	0.8	0.072	0.807
POPTR_0013s11870.1	POPTR_0001s08600.1	103412	74768	3694.POPTR_0013s11870.1	3694.POPTR_0001s08600.1	0	0	0	0	0	0	0.8	0.072	0.806
POPTR_0010s11070.1	POPTR_0009s17070.1	97666	96660	3694.POPTR_0010s11070.1	3694.POPTR_0009s17070.1	0	0	0	0	0	0	0.8	0.065	0.805
POPTR_0007s00700.1	POPTR_0001s19050.1	91260	75813	3694.POPTR_0007s00700.1	3694.POPTR_0001s19050.1	0	0	0	0	0	0	0.8	0.067	0.805
POPTR_0003s06570.1	POPTR_0001s16730.1	81792	75581	3694.POPTR_0003s06570.1	3694.POPTR_0001s16730.1	0	0	0.527	0.99	0	0	0.8	0	0.801
POPTR_0013s05850.1	POPTR_0004s20220.1	102848	85283	3694.POPTR_0013s05850.1	3694.POPTR_0004s20220.1	0	0	0.527	0.989	0	0	0.8	0	0.801
POPTR_0019s05430.1	POPTR_0004s20220.1	112029	85283	3694.POPTR_0019s05430.1	3694.POPTR_0004s20220.1	0	0	0.527	0.989	0	0	0.8	0	0.801
POPTR_0014s14690.1	POPTR_0001s47020.1	105251	78534	3694.POPTR_0014s14690.1	3694.POPTR_0001s47020.1	0	0	0	0	0.079	0.177	0.543	0.492	0.8
POPTR_0011s04710.1	POPTR_0001s07870.1	99632	74695	3694.POPTR_0011s04710.1	3694.POPTR_0001s07870.1	0	0	0	0	0	0	0.8	0	0.8
POPTR_0009s04410.1	POPTR_0008s15140.1	95394	94191	3694.POPTR_0009s04410.1	3694.POPTR_0008s15140.1	0.451	0	0	0	0.353	0.1	0	0.427	0.792
POPTR_0007s02000.1	POPTR_0006s04960.1	91390	88900	3694.POPTR_0007s02000.1	3694.POPTR_0006s04960.1	0	0	0.237	0	0.34	0	0	0.617	0.79
POPTR_0022s00530.1	POPTR_0003s11290.1	113097	82264	3694.POPTR_0022s00530.1	3694.POPTR_0003s11290.1	0	0	0	0	0.232	0.602	0	0.34	0.78
POPTR_0007s07680.1	POPTR_0002s18740.1	91958	80476	3694.POPTR_0007s07680.1	3694.POPTR_0002s18740.1	0.451	0	0	0	0.238	0	0	0.498	0.772
POPTR_0015s12070.1	POPTR_0008s15140.1	106858	94191	3694.POPTR_0015s12070.1	3694.POPTR_0008s15140.1	0	0	0	0	0.179	0.416	0.173	0.484	0.768
POPTR_0015s12070.1	POPTR_0001s03410.1	106858	74249	3694.POPTR_0015s12070.1	3694.POPTR_0001s03410.1	0	0	0	0	0.179	0.416	0.173	0.484	0.768
POPTR_0015s12070.1	POPTR_0010s21350.1	106858	98694	3694.POPTR_0015s12070.1	3694.POPTR_0010s21350.1	0	0	0	0	0.179	0.416	0.173	0.484	0.768
POPTR_0017s12630.1	POPTR_0010s06320.1	109904	97191	3694.POPTR_0017s12630.1	3694.POPTR_0010s06320.1	0.451	0	0	0	0.274	0.1	0	0.425	0.766
POPTR_0017s12630.1	POPTR_0012s02930.1	109904	101107	3694.POPTR_0017s12630.1	3694.POPTR_0012s02930.1	0.451	0	0	0	0.274	0.1	0	0.425	0.766
POPTR_0017s12630.1	POPTR_0017s02810.1	109904	108941	3694.POPTR_0017s12630.1	3694.POPTR_0017s02810.1	0.451	0	0	0	0.274	0.1	0	0.425	0.766
POPTR_0017s12630.1	POPTR_0003s10860.1	109904	82221	3694.POPTR_0017s12630.1	3694.POPTR_0003s10860.1	0.451	0	0	0	0.274	0.1	0	0.425	0.766
POPTR_0017s12630.1	POPTR_0006s24030.1	109904	90655	3694.POPTR_0017s12630.1	3694.POPTR_0006s24030.1	0.451	0	0	0	0.274	0.1	0	0.425	0.766
POPTR_0017s12630.1	POPTR_0009s04410.1	109904	95394	3694.POPTR_0017s12630.1	3694.POPTR_0009s04410.1	0.451	0	0	0	0.274	0.1	0	0.425	0.766
POPTR_0017s12630.1	POPTR_0003s06870.1	109904	81822	3694.POPTR_0017s12630.1	3694.POPTR_0003s06870.1	0.451	0	0	0	0.274	0.1	0	0.425	0.766
POPTR_0017s12630.1	POPTR_0013s09600.1	109904	103204	3694.POPTR_0017s12630.1	3694.POPTR_0013s09600.1	0.451	0	0	0	0.274	0.1	0	0.425	0.766
POPTR_0009s13270.1	POPTR_0008s15140.1	96280	94191	3694.POPTR_0009s13270.1	3694.POPTR_0008s15140.1	0	0	0	0	0.067	0.132	0.537	0.442	0.762
POPTR_0009s13270.1	POPTR_0001s03410.1	96280	74249	3694.POPTR_0009s13270.1	3694.POPTR_0001s03410.1	0	0	0	0	0.067	0.132	0.537	0.442	0.762
POPTR_0010s21350.1	POPTR_0009s13270.1	98694	96280	3694.POPTR_0010s21350.1	3694.POPTR_0009s13270.1	0	0	0	0	0.067	0.132	0.537	0.442	0.762
POPTR_0008s15140.1	POPTR_0003s06870.1	94191	81822	3694.POPTR_0008s15140.1	3694.POPTR_0003s06870.1	0.451	0	0	0	0.257	0.1	0	0.427	0.761
POPTR_0012s02930.1	POPTR_0001s03410.1	101107	74249	3694.POPTR_0012s02930.1	3694.POPTR_0001s03410.1	0.451	0	0	0	0.252	0.1	0	0.427	0.76
POPTR_0009s06360.1	POPTR_0005s22740.1	95589	87872	3694.POPTR_0009s06360.1	3694.POPTR_0005s22740.1	0	0	0	0	0	0.599	0	0.426	0.759
POPTR_0005s26710.1	POPTR_0005s22740.1	88269	87872	3694.POPTR_0005s26710.1	3694.POPTR_0005s22740.1	0	0	0	0	0	0.599	0	0.426	0.759
POPTR_0009s04410.1	POPTR_0001s03410.1	95394	74249	3694.POPTR_0009s04410.1	3694.POPTR_0001s03410.1	0.451	0	0	0	0.243	0.1	0	0.427	0.756
POPTR_0008s15140.1	POPTR_0006s24030.1	94191	90655	3694.POPTR_0008s15140.1	3694.POPTR_0006s24030.1	0.451	0	0	0	0.231	0.1	0	0.427	0.753
POPTR_0017s02810.1	POPTR_0008s15140.1	108941	94191	3694.POPTR_0017s02810.1	3694.POPTR_0008s15140.1	0.451	0	0	0	0.232	0.1	0	0.427	0.753
POPTR_0012s02930.1	POPTR_0008s15140.1	101107	94191	3694.POPTR_0012s02930.1	3694.POPTR_0008s15140.1	0.451	0	0	0	0.23	0.1	0	0.427	0.752
POPTR_0006s24030.1	POPTR_0001s03410.1	90655	74249	3694.POPTR_0006s24030.1	3694.POPTR_0001s03410.1	0.451	0	0	0	0.226	0.1	0	0.427	0.751
POPTR_0013s09600.1	POPTR_0001s03410.1	103204	74249	3694.POPTR_0013s09600.1	3694.POPTR_0001s03410.1	0.451	0	0	0	0.223	0.1	0	0.427	0.75
POPTR_0003s06570.1	POPTR_0002s01080.1	81792	78710	3694.POPTR_0003s06570.1	3694.POPTR_0002s01080.1	0	0	0	0	0.093	0.6	0.291	0.146	0.75
POPTR_0002s01080.1	POPTR_0001s16730.1	78710	75581	3694.POPTR_0002s01080.1	3694.POPTR_0001s16730.1	0	0	0	0	0.093	0.6	0.291	0.146	0.75
POPTR_0015s10920.1	POPTR_0002s11430.1	106743	79745	3694.POPTR_0015s10920.1	3694.POPTR_0002s11430.1	0.451	0	0	0	0.101	0.169	0.291	0.272	0.749
POPTR_0014s11610.1	POPTR_0003s22120.1	104943	83347	3694.POPTR_0014s11610.1	3694.POPTR_0003s22120.1	0	0	0	0	0.124	0.556	0.14	0.34	0.749
POPTR_0002s18740.1	POPTR_0002s08280.1	80476	79430	3694.POPTR_0002s18740.1	3694.POPTR_0002s08280.1	0.451	0	0	0	0.223	0	0	0.457	0.748
POPTR_0003s22120.1	POPTR_0001s12380.1	83347	75146	3694.POPTR_0003s22120.1	3694.POPTR_0001s12380.1	0	0	0	0	0.124	0.556	0.14	0.333	0.747
POPTR_0004s13660.1	POPTR_0003s22120.1	84665	83347	3694.POPTR_0004s13660.1	3694.POPTR_0003s22120.1	0	0	0	0	0.169	0.556	0.14	0.292	0.745
POPTR_0017s02810.1	POPTR_0001s03410.1	108941	74249	3694.POPTR_0017s02810.1	3694.POPTR_0001s03410.1	0.451	0	0	0	0.207	0.1	0	0.427	0.745
POPTR_0018s06080.1	POPTR_0003s11290.1	110655	82264	3694.POPTR_0018s06080.1	3694.POPTR_0003s11290.1	0	0	0	0	0.742	0	0	0	0.742
POPTR_0017s12630.1	POPTR_0004s07190.1	109904	84075	3694.POPTR_0017s12630.1	3694.POPTR_0004s07190.1	0.133	0	0	0	0.393	0.138	0	0.497	0.741
POPTR_0017s12630.1	POPTR_0017s01160.1	109904	108776	3694.POPTR_0017s12630.1	3694.POPTR_0017s01160.1	0.133	0	0	0	0.393	0.138	0	0.497	0.741
POPTR_0017s12630.1	POPTR_0001s47020.1	109904	78534	3694.POPTR_0017s12630.1	3694.POPTR_0001s47020.1	0.133	0	0	0	0.393	0.138	0	0.497	0.741
POPTR_0003s06870.1	POPTR_0001s03410.1	81822	74249	3694.POPTR_0003s06870.1	3694.POPTR_0001s03410.1	0.451	0	0	0	0.191	0.1	0	0.427	0.74
POPTR_0011s05650.1	POPTR_0001s47020.1	99726	78534	3694.POPTR_0011s05650.1	3694.POPTR_0001s47020.1	0	0	0	0	0.385	0.222	0	0.496	0.737
POPTR_0017s01160.1	POPTR_0011s05650.1	108776	99726	3694.POPTR_0017s01160.1	3694.POPTR_0011s05650.1	0	0	0	0	0.385	0.222	0	0.496	0.737
POPTR_0011s05650.1	POPTR_0004s07190.1	99726	84075	3694.POPTR_0011s05650.1	3694.POPTR_0004s07190.1	0	0	0	0	0.385	0.222	0	0.496	0.737
POPTR_0010s06320.1	POPTR_0001s03410.1	97191	74249	3694.POPTR_0010s06320.1	3694.POPTR_0001s03410.1	0.451	0	0	0	0.181	0.1	0	0.427	0.737
POPTR_0011s11080.1	POPTR_0003s11290.1	100212	82264	3694.POPTR_0011s11080.1	3694.POPTR_0003s11290.1	0	0	0	0	0.736	0	0	0	0.736
POPTR_0007s05710.1	POPTR_0005s26890.1	91761	88287	3694.POPTR_0007s05710.1	3694.POPTR_0005s26890.1	0.451	0	0	0	0.255	0	0.291	0.199	0.736
POPTR_0010s21350.1	POPTR_0010s06320.1	98694	97191	3694.POPTR_0010s21350.1	3694.POPTR_0010s06320.1	0.451	0	0	0	0.18	0.1	0	0.427	0.736
POPTR_0010s21350.1	POPTR_0003s10860.1	98694	82221	3694.POPTR_0010s21350.1	3694.POPTR_0003s10860.1	0.451	0	0	0	0.174	0.1	0	0.427	0.735
POPTR_0013s09600.1	POPTR_0008s15140.1	103204	94191	3694.POPTR_0013s09600.1	3694.POPTR_0008s15140.1	0.451	0	0	0	0.171	0.1	0	0.427	0.733
POPTR_0003s10860.1	POPTR_0001s03410.1	82221	74249	3694.POPTR_0003s10860.1	3694.POPTR_0001s03410.1	0.451	0	0	0	0.17	0.1	0	0.427	0.733
POPTR_0010s21350.1	POPTR_0009s04410.1	98694	95394	3694.POPTR_0010s21350.1	3694.POPTR_0009s04410.1	0.451	0	0	0	0.153	0.1	0	0.427	0.728
POPTR_0017s02810.1	POPTR_0010s21350.1	108941	98694	3694.POPTR_0017s02810.1	3694.POPTR_0010s21350.1	0.451	0	0	0	0.153	0.1	0	0.427	0.728
POPTR_0012s02930.1	POPTR_0010s21350.1	101107	98694	3694.POPTR_0012s02930.1	3694.POPTR_0010s21350.1	0.451	0	0	0	0.153	0.1	0	0.427	0.728
POPTR_0008s15140.1	POPTR_0003s10860.1	94191	82221	3694.POPTR_0008s15140.1	3694.POPTR_0003s10860.1	0.451	0	0	0	0.14	0.1	0	0.427	0.723
POPTR_0010s21350.1	POPTR_0003s06870.1	98694	81822	3694.POPTR_0010s21350.1	3694.POPTR_0003s06870.1	0.451	0	0	0	0.134	0.1	0	0.427	0.722
POPTR_0010s06320.1	POPTR_0008s15140.1	97191	94191	3694.POPTR_0010s06320.1	3694.POPTR_0008s15140.1	0.451	0	0	0	0.134	0.1	0	0.427	0.722
POPTR_0010s21350.1	POPTR_0006s24030.1	98694	90655	3694.POPTR_0010s21350.1	3694.POPTR_0006s24030.1	0.451	0	0	0	0.134	0.1	0	0.427	0.722
POPTR_0013s09600.1	POPTR_0010s21350.1	103204	98694	3694.POPTR_0013s09600.1	3694.POPTR_0010s21350.1	0.451	0	0	0	0.134	0.1	0	0.427	0.722
POPTR_0007s05710.1	POPTR_0005s27210.1	91761	88319	3694.POPTR_0007s05710.1	3694.POPTR_0005s27210.1	0.451	0	0	0	0.124	0	0.291	0.272	0.718
POPTR_0009s02100.1	POPTR_0003s11290.1	95163	82264	3694.POPTR_0009s02100.1	3694.POPTR_0003s11290.1	0	0	0	0	0.284	0.356	0	0.424	0.711
POPTR_0016s04040.1	POPTR_0004s07190.1	107630	84075	3694.POPTR_0016s04040.1	3694.POPTR_0004s07190.1	0	0	0	0	0	0.061	0.499	0.427	0.706
POPTR_0016s04040.1	POPTR_0001s47020.1	107630	78534	3694.POPTR_0016s04040.1	3694.POPTR_0001s47020.1	0	0	0	0	0	0.061	0.499	0.427	0.706
POPTR_0017s01160.1	POPTR_0016s04040.1	108776	107630	3694.POPTR_0017s01160.1	3694.POPTR_0016s04040.1	0	0	0	0	0	0.061	0.499	0.427	0.706
